# Supplementary material for: Investigating casual association among gut microbiome and esophageal cancer: A Mendelian randomization study
Source: Medicine (Baltimore). 2025 Feb 21;104(8):e41563. doi: 10.1097/MD.0000000000041563 (PMC11856886; doi:10.1097/MD.0000000000041563)
Supplement: Supplementary file 1 [file medi-104-e41563-s001.xlsx]

## Sheet: Table S1
SNPs used as instrumental variables from gut microbiome and Esophageal cancer GWASs (P < 1 × 10-5)
Bacterial traits	SNP	Effect allele	Other allele	Gut microbiome				Esophageal cancer			F
				Beta	SE	P value		Beta	SE	P value
family.Bacteroidaceae.id.917	rs11585893	A	G	-0.0740746	0.0147633	1.8e-06		-0.0536094	0.0426929	0.209225	25.1722
	rs1340391	T	C	-0.0592004	0.0132244	6.73e-06		-0.0199942	0.0642658	0.755712	20.0377
	rs2366421	T	A	-0.0528153	0.0117124	7.65e-06		-0.0169873	0.0493725	0.730798	20.3319
	rs28757219	T	A	0.0818398	0.0170319	1.29e-06		0.13244	0.09826	0.177706	23.0859
	rs66710942	C	T	0.0488038	0.0107412	5.86e-06		0.0275985	0.0434472	0.525285	20.642
	rs6795673	C	T	0.0538565	0.0105251	3.38e-07		0.0634564	0.0385813	0.100023	26.1803
	rs9507307	C	T	0.0604456	0.0129128	2.13e-06		-0.0107948	0.0490213	0.82571	21.91
family.Victivallaceae.id.2255	rs1603450	T	C	-0.144369	0.0299873	2.28e-06		0.077736	0.0467764	0.0965405	23.1661
	rs2546105	A	T	0.126643	0.0257111	1.03e-06		-0.0790046	0.0526873	0.133744	24.2496
	rs2944282	T	C	-0.124197	0.0257026	1.57e-06		0.00289453	0.0451612	0.948896	23.3358
	rs4396289	C	T	-0.152918	0.0288525	1.54e-07		0.032991	0.0400623	0.410228	28.0753
	rs61702987	T	C	0.145501	0.0300007	3.08e-06		0.0187525	0.0700046	0.788796	23.5097
	rs6545794	A	G	-0.197786	0.0410495	5.97e-07		0.0152659	0.0409029	0.708982	23.2034
	rs67832247	C	T	-0.123489	0.0266695	3.24e-06		0.0168815	0.0427133	0.692674	21.4281
	rs7077363	G	A	0.148942	0.0318366	2.83e-06		-0.0243563	0.0563442	0.66554	21.8756
	rs7314815	G	A	0.101088	0.0225594	6.4e-06		-0.00176029	0.0412714	0.965979	20.0688
	rs7627405	C	T	-0.134158	0.0301427	8.19e-06		0.122271	0.0881264	0.165306	19.7981
	rs7860510	G	C	0.164855	0.0375128	9.6e-06		-0.231095	0.121214	0.0565838	19.303
genus..Eubacteriumcoprostanoligenesgroup.id.11375	rs10444197	A	G	-0.0505823	0.0113455	5.98e-06		0.0576656	0.050563	0.25409	19.8745
	rs11052069	T	C	0.0477832	0.0107833	9.38e-06		-0.058031	0.0408812	0.155753	19.6333
	rs11720857	C	T	0.0630776	0.0144485	9.26e-06		-0.0773745	0.0466192	0.0969723	19.057
	rs12906958	C	T	-0.0533159	0.0115935	4.35e-06		0.115926	0.042946	0.0069477	21.1464
	rs17159861	C	T	0.0962228	0.0168388	1.04e-08		-0.0156294	0.0588945	0.790718	32.6499
	rs2644213	G	A	0.0538845	0.0121245	9.86e-06		-0.0257848	0.0404383	0.523712	19.7494
	rs4076415	T	G	0.0515152	0.0110294	1.99e-06		0.0659725	0.0629491	0.294625	21.8129
	rs4717831	A	T	0.0786783	0.0174038	9.18e-06		-0.00634415	0.0709263	0.928727	20.4348
	rs62024432	C	T	-0.0769698	0.0172101	7.5e-06		0.0227974	0.0597379	0.702741	19.9996
	rs9648214	T	C	-0.0828719	0.016431	2.52e-07		0.051266	0.0472664	0.278091	25.4354
genus.Bacteroides.id.918	rs11585893	A	G	-0.0740746	0.0147633	1.8e-06		-0.0536094	0.0426929	0.209225	25.1722
	rs1340391	T	C	-0.0592004	0.0132244	6.73e-06		-0.0199942	0.0642658	0.755712	20.0377
	rs2366421	T	A	-0.0528153	0.0117124	7.65e-06		-0.0169873	0.0493725	0.730798	20.3319
	rs28757219	T	A	0.0818398	0.0170319	1.29e-06		0.13244	0.09826	0.177706	23.0859
	rs66710942	C	T	0.0488038	0.0107412	5.86e-06		0.0275985	0.0434472	0.525285	20.642
	rs6795673	C	T	0.0538565	0.0105251	3.38e-07		0.0634564	0.0385813	0.100023	26.1803
	rs9507307	C	T	0.0604456	0.0129128	2.13e-06		-0.0107948	0.0490213	0.82571	21.91
genus.Bilophila.id.3170	rs11069458	T	C	-0.0680947	0.015503	7.72e-06		-0.0181799	0.0394459	0.644883	19.2898
	rs1241171	G	A	-0.0692654	0.0150148	4.24e-06		0.0584473	0.0393719	0.137678	21.2777
	rs1571225	C	T	0.0826826	0.0170621	1.12e-06		0.0925579	0.0405712	0.0225264	23.4797
	rs1969927	G	A	0.0564589	0.0126935	9.07e-06		-0.0425707	0.0422036	0.313119	19.7804
	rs2713349	A	T	0.0617228	0.0140174	8.63e-06		0.0628409	0.0392228	0.109122	19.3859
	rs3827020	C	T	0.0766479	0.0160642	1.79e-06		0.0329487	0.0403804	0.414525	22.7621
	rs4798126	G	A	0.073288	0.016799	7.15e-06		-0.0153345	0.0410688	0.708862	19.0297
	rs542415	T	C	-0.0613623	0.0133436	4.71e-06		-0.0644233	0.0537299	0.230519	21.1441
	rs60178956	G	A	-0.0624818	0.0141485	8.06e-06		-0.0656503	0.0396242	0.0975555	19.4993
	rs6793291	C	A	0.112729	0.0241633	3.11e-06		0.0631261	0.0729477	0.38684	21.7611
	rs7802841	C	A	0.0670097	0.0137701	1.77e-06		0.129691	0.0821402	0.114359	23.6775
	rs8013541	A	T	-0.0571991	0.0125673	5.48e-06		-0.075152	0.0386538	0.0518675	20.7123
	rs9899990	A	G	-0.102702	0.0233878	9.07e-06		-0.0728039	0.216162	0.736266	19.2801
genus.CandidatusSoleaferrea.id.11350	rs10090365	A	G	-0.0834413	0.0180989	4.17e-06		0.0320421	0.0404037	0.42775	21.248
	rs10108780	A	G	-0.092834	0.0199807	3.64e-06		-0.0635021	0.041551	0.12644	21.5799
	rs10809135	T	C	0.0834858	0.0182426	5.47e-06		0.0659151	0.0423036	0.1192	20.9366
	rs12500231	A	T	0.0813853	0.0182696	7.68e-06		-0.0180039	0.0406534	0.657865	19.8379
	rs2193878	T	A	0.228255	0.0509241	9.46e-06		0.0698286	0.0525374	0.183808	20.0776
	rs386526	C	G	0.0818459	0.0180086	8.33e-06		0.0437922	0.0407548	0.282586	20.6486
	rs4678258	T	C	0.0986136	0.0215646	5.53e-06		0.0559721	0.0604587	0.354555	20.9049
	rs6489992	A	G	-0.0840437	0.0187031	7.89e-06		0.0251373	0.0528847	0.634557	20.1857
	rs6494306	A	G	-0.0969304	0.0214221	5.8e-06		-0.0563609	0.0408897	0.168091	20.467
	rs6881988	G	C	-0.0819131	0.018185	9.23e-06		-0.0758855	0.0753757	0.314048	20.2832
	rs7400877	T	C	-0.0951085	0.0212799	9.29e-06		-0.043281	0.0403711	0.283684	19.9691
	rs830149	C	G	0.184647	0.0397237	9.58e-06		-0.0281108	0.0821648	0.732255	21.5979
	rs9973954	A	G	0.0892075	0.0195401	5.95e-06		-0.0282373	0.0686127	0.680671	20.8356
genus.Catenibacterium.id.2153	rs12404911	C	T	0.140717	0.0304142	2.8e-06		-0.0838724	0.0400445	0.0362173	21.3931
	rs212393	G	A	-0.135254	0.0286209	3.62e-06		-0.115226	0.124964	0.356488	22.3185
	rs629326	G	T	-0.116609	0.0254011	5.45e-06		0.0246201	0.0470757	0.600982	21.0614
	rs73128290	A	G	0.129726	0.0284563	4.29e-06		0.081088	0.20007	0.685259	20.7698
	rs7742829	C	T	0.11411	0.0251099	5.61e-06		-0.0850926	0.0393102	0.0304151	20.6391
genus.Coprococcus2.id.11302	rs10070053	A	G	0.0594312	0.0135375	7.65e-06		0.0885588	0.153666	0.564407	19.2697
	rs12634070	T	C	0.0736486	0.0164921	9.95e-06		-0.0374287	0.0447619	0.403058	19.9388
	rs1958519	T	A	0.0665288	0.0138558	1.58e-06		-0.110471	0.0630445	0.0797286	23.0503
	rs2482516	C	T	0.0754415	0.0164619	4.72e-06		-0.0588047	0.0528634	0.265971	20.9984
	rs35890118	A	G	-0.066536	0.0147661	8.26e-06		0.00496452	0.041432	0.904623	20.3005
	rs61823518	A	C	-0.0955381	0.0215724	6.68e-06		0.0710375	0.0594505	0.232126	19.6099
	rs6677933	C	T	-0.0804405	0.0164216	1.19e-06		-0.0435117	0.0682885	0.524011	23.9906
	rs72680320	T	C	-0.0649382	0.013919	2.27e-06		0.158224	0.101402	0.118675	21.7623
	rs9426473	A	G	0.0727361	0.0161662	6.31e-06		-0.0912734	0.0515868	0.0768411	20.24
genus.unknowngenus.id.959	rs10892421	C	T	-0.103858	0.0213953	1.39e-06		0.0445786	0.0397529	0.26212	23.5532
	rs115909738	A	C	-0.134627	0.0297761	6.49e-06		0.0155436	0.0506661	0.759007	20.4338
	rs11691923	G	A	-0.0923453	0.0206883	8.35e-06		0.00800861	0.0468958	0.864401	19.916
	rs12261792	T	G	-0.113723	0.0256243	9.57e-06		0.0922131	0.0572663	0.107343	19.6887
	rs1969793	G	A	0.102671	0.0218939	3.26e-06		-0.0568812	0.0453498	0.209742	21.9821
	rs216336	A	G	-0.0955273	0.0214259	7.95e-06		0.063208	0.0477592	0.185679	19.8701
	rs2317372	C	T	-0.0946411	0.0210788	7.93e-06		-0.0559705	0.0392357	0.153718	20.15
	rs2831909	T	C	0.132488	0.0306785	5.9e-06		-0.0304991	0.0385856	0.429279	18.6425
	rs56210598	C	G	-0.11152	0.0225689	9.12e-07		-0.0137914	0.0411032	0.737225	24.4059
	rs66473610	T	G	0.181405	0.0401061	8.79e-06		-0.0248421	0.0984618	0.800808	20.4485
	rs75285799	T	C	0.132213	0.0275812	3.25e-06		-0.0951607	0.0385437	0.0135527	22.9692
genus.unknowngenus.id.1868	rs1044939	C	T	0.109022	0.0242017	7.02e-06		-0.194685	0.0650914	0.00278112	20.2887
	rs11709800	T	C	0.0879804	0.016634	1.48e-07		-0.0863478	0.0455457	0.0579803	27.9702
	rs12634544	T	C	-0.0813051	0.015882	2.6e-07		0.026458	0.0437348	0.545203	26.2025
	rs3010848	G	A	-0.0696728	0.0146631	1.78e-06		0.00481689	0.0388092	0.901222	22.5732
	rs35947731	C	T	-0.131218	0.0288407	5.43e-06		0.0624212	0.123465	0.613153	20.696
	rs4848741	A	G	-0.0682414	0.0149403	5.53e-06		0.0469522	0.0604988	0.437698	20.8591

## Sheet: Table S2
The estimates of two-sample MR of gut microbiome and Esophageal cancer risk
Classification		method	nsnp	b	se	pval	or	or_lci95	or_uci95
class	Bacilli	MR Egger	13	1.09793	0.659386	0.124088	2.99797	0.823278	10.9171
		Inverse variance weighted		0.111857	0.186211	0.548041	1.11835	0.776377	1.61096
		Weighted median		0.0430942	0.252941	0.864717	1.04404	0.635928	1.71405
		Simple mode		-0.107499	0.432123	0.807746	0.898077	0.38502	2.09481
		Weighted mode		0.0456285	0.357777	0.90063	1.04669	0.519123	2.11039
	Actinobacteria	MR Egger	8	-0.865856	1.69483	0.627683	0.420691	0.0151807	11.6583
		Inverse variance weighted		0.00201745	0.218077	0.992619	1.00202	0.6535	1.53641
		Weighted median		-0.169085	0.275846	0.539895	0.844437	0.491771	1.45001
		Simple mode		-0.110722	0.3729	0.775144	0.895188	0.431018	1.85923
		Weighted mode		-0.159546	0.314515	0.627548	0.852531	0.460246	1.57918
	Alphaproteobacteria	MR Egger	16	0.360152	0.689751	0.609731	1.43355	0.370923	5.54038
		Inverse variance weighted		0.0619569	0.191057	0.745723	1.06392	0.731604	1.54717
		Weighted median		0.0645757	0.264412	0.807058	1.06671	0.635291	1.79109
		Simple mode		0.318392	0.376886	0.411498	1.37491	0.656846	2.87798
		Weighted mode		0.318392	0.315838	0.329399	1.37491	0.740337	2.55342
	Bacteroidia	MR Egger	13	0.078418	0.346094	0.824906	1.08157	0.548852	2.13136
		Inverse variance weighted		0.0740035	0.158267	0.640079	1.07681	0.789624	1.46845
		Weighted median		0.27718	0.220396	0.20852	1.3194	0.85659	2.03227
		Simple mode		0.0896974	0.305267	0.773906	1.09384	0.601321	1.98977
		Weighted mode		0.140505	0.228853	0.550708	1.15085	0.734881	1.80229
	Betaproteobacteria	MR Egger	9	-0.296027	1.13868	0.802365	0.743767	0.0798306	6.92954
		Inverse variance weighted		0.251339	0.239537	0.294054	1.28575	0.804001	2.05614
		Weighted median		0.213643	0.316358	0.499473	1.23818	0.666031	2.30183
		Simple mode		0.433777	0.473809	0.386688	1.54307	0.609639	3.90572
		Weighted mode		0.0651446	0.43638	0.885024	1.06731	0.453772	2.51042
	Clostridia	MR Egger	14	0.83342	0.745399	0.285415	2.30117	0.533891	9.91851
		Inverse variance weighted		0.12458	0.179022	0.486495	1.13267	0.797477	1.60876
		Weighted median		0.176073	0.23563	0.454918	1.19252	0.751441	1.89252
		Simple mode		0.165357	0.377331	0.668415	1.17981	0.563149	2.47175
		Weighted mode		0.200219	0.317018	0.538617	1.22167	0.6563	2.27408
	Coriobacteriia	MR Egger	16	-0.322899	0.909667	0.727907	0.724047	0.121743	4.30617
		Inverse variance weighted		0.131445	0.221856	0.553529	1.14048	0.73831	1.7617
		Weighted median		0.159727	0.27535	0.561856	1.17319	0.683889	2.01257
		Simple mode		0.403526	0.508103	0.439474	1.49709	0.553023	4.0528
		Weighted mode		0.281572	0.424585	0.517285	1.32521	0.576595	3.04578
	Deltaproteobacteria	MR Egger	13	-0.270302	0.491706	0.593495	0.763149	0.291112	2.00059
		Inverse variance weighted		-0.0328353	0.195269	0.866462	0.967698	0.659968	1.41892
		Weighted median		-0.080239	0.252484	0.750638	0.922896	0.562644	1.51381
		Simple mode		0.0116751	0.355237	0.974322	1.01174	0.504298	2.0298
		Weighted mode		-0.039075	0.282034	0.892106	0.961679	0.553297	1.67148
	Erysipelotrichia	MR Egger	11	-1.43834	1.24337	0.277131	0.23732	0.0207471	2.71465
		Inverse variance weighted		-0.404644	0.23955	0.0911838	0.667214	0.417211	1.06702
		Weighted median		-0.367013	0.318826	0.249674	0.692801	0.370867	1.29419
		Simple mode		-0.167472	0.486199	0.737641	0.845801	0.326142	2.19345
		Weighted mode		-0.276818	0.451113	0.553159	0.758193	0.313173	1.83559
	Gammaproteobacteria	MR Egger	8	3.81554	1.94914	0.098028	45.4012	0.995229	2071.15
		Inverse variance weighted		-0.532879	0.29068	0.0667704	0.586913	0.332003	1.03754
		Weighted median		-0.380417	0.388936	0.328026	0.683576	0.318947	1.46506
		Simple mode		-0.643698	0.645414	0.351818	0.525346	0.148272	1.86137
		Weighted mode		-0.349703	0.494011	0.5019	0.704897	0.267679	1.85625
	Lentisphaeria	MR Egger	8	-0.937935	0.564569	0.147712	0.391436	0.129446	1.18367
		Inverse variance weighted		-0.162762	0.161829	0.314528	0.849793	0.618816	1.16698
		Weighted median		-0.237741	0.212791	0.263887	0.788407	0.51954	1.19642
		Simple mode		-0.456481	0.281705	0.149173	0.633509	0.364721	1.10039
		Weighted mode		-0.329642	0.264263	0.252364	0.719181	0.428443	1.20721
	Melainabacteria	MR Egger	8	0.656102	0.744625	0.412156	1.92726	0.44782	8.29429
		Inverse variance weighted		-0.00666903	0.173271	0.969298	0.993353	0.707314	1.39507
		Weighted median		0.0816749	0.214983	0.704009	1.0851	0.71199	1.65374
		Simple mode		0.0914542	0.299492	0.768969	1.09577	0.609236	1.97084
		Weighted mode		0.0630163	0.277787	0.827022	1.06504	0.617889	1.8358
	Methanobacteria	MR Egger	7	0.421829	0.551428	0.478816	1.52475	0.517384	4.49348
		Inverse variance weighted		0.0264684	0.144228	0.854392	1.02682	0.773973	1.36227
		Weighted median		0.122676	0.184162	0.50533	1.13052	0.78798	1.62196
		Simple mode		0.118743	0.271016	0.67662	1.12608	0.662027	1.91541
		Weighted mode		0.205189	0.228012	0.402842	1.22776	0.78528	1.91956
	Mollicutes	MR Egger	10	1.83586	0.911057	0.0786559	6.2705	1.05146	37.3947
		Inverse variance weighted		0.00343994	0.206063	0.986681	1.00345	0.670023	1.50279
		Weighted median		0.120711	0.267459	0.651754	1.1283	0.667973	1.90585
		Simple mode		-0.0829135	0.383371	0.833596	0.920431	0.434169	1.9513
		Weighted mode		0.0552463	0.291314	0.853795	1.0568	0.597065	1.87053
	Negativicutes	MR Egger	8	4.59323	1.56047	0.0258299	98.8134	4.64002	2104.32
		Inverse variance weighted		0.391135	0.341568	0.252162	1.47866	0.75704	2.88813
		Weighted median		0.405859	0.40869	0.320673	1.50059	0.673564	3.34308
		Simple mode		0.458448	0.674634	0.518621	1.58162	0.421543	5.93419
		Weighted mode		0.602747	0.629093	0.369916	1.82713	0.532446	6.26995
	Verrucomicrobiae	MR Egger	10	-3.1828	2.85432	0.297189	0.0414692	0.000154198	11.1526
		Inverse variance weighted		-0.219672	0.208227	0.291441	0.802782	0.533767	1.20738
		Weighted median		-0.282895	0.289507	0.328489	0.753599	0.427274	1.32915
		Simple mode		-0.158021	0.434262	0.724346	0.853831	0.36452	1.99997
		Weighted mode		-0.497855	0.42534	0.271863	0.607833	0.264075	1.39907
family	Acidaminococcaceae	MR Egger	5	1.24791	1.07132	0.328293	3.48305	0.426609	28.4374
		Inverse variance weighted		0.197934	0.43254	0.647233	1.21888	0.522127	2.84543
		Weighted median		0.573366	0.368733	0.119955	1.77423	0.861268	3.65495
		Simple mode		0.497411	0.612066	0.462004	1.64446	0.495475	5.45788
		Weighted mode		0.561865	0.410311	0.242733	1.75394	0.784786	3.91994
	Actinomycetaceae	MR Egger	4	-3.52749	1.64092	0.164572	0.0293787	0.00117829	0.732507
		Inverse variance weighted		0.154901	0.362624	0.669257	1.16754	0.57359	2.37654
		Weighted median		0.241943	0.331463	0.465437	1.27372	0.665161	2.43906
		Simple mode		0.648097	0.619993	0.37268	1.9119	0.567174	6.44486
		Weighted mode		0.482821	0.509651	0.413348	1.62064	0.596847	4.40059
	Alcaligenaceae	MR Egger	13	-0.331568	0.914447	0.723782	0.717797	0.119566	4.30918
		Inverse variance weighted		-0.0850506	0.207999	0.682614	0.918466	0.610957	1.38075
		Weighted median		-0.195407	0.276318	0.479454	0.8225	0.478552	1.41365
		Simple mode		0.4726	0.51805	0.379591	1.60416	0.581132	4.42813
		Weighted mode		-0.521842	0.440784	0.259376	0.593426	0.250129	1.40789
	Bacteroidaceae	MR Egger	7	1.28184	1.93124	0.536231	3.60328	0.081808	158.709
		Inverse variance weighted		0.641929	0.309673	0.0381792	1.90014	1.03559	3.48646
		Weighted median		0.633249	0.384779	0.0998159	1.88372	0.886107	4.00449
		Simple mode		0.460371	0.581712	0.45884	1.58466	0.506727	4.95564
		Weighted mode		0.61911	0.501207	0.262913	1.85727	0.695409	4.96035
	BacteroidalesS24.7group	MR Egger	8	-0.581941	0.894207	0.53929	0.558813	0.0968506	3.22426
		Inverse variance weighted		-0.00364283	0.257692	0.988721	0.996364	0.601265	1.65109
		Weighted median		-0.18903	0.245427	0.441176	0.827762	0.511674	1.33911
		Simple mode		-0.338725	0.398551	0.423498	0.712678	0.326317	1.55649
		Weighted mode		-0.243216	0.268253	0.394721	0.784102	0.46348	1.32652
	Bifidobacteriaceae	MR Egger	16	0.881175	0.667058	0.207691	2.41374	0.652948	8.92279
		Inverse variance weighted		0.265166	0.195111	0.174131	1.30365	0.889361	1.91092
		Weighted median		0.34337	0.252976	0.174679	1.40969	0.85859	2.31452
		Simple mode		0.392289	0.423221	0.368647	1.48037	0.645826	3.3933
		Weighted mode		0.378441	0.287289	0.207512	1.46001	0.831399	2.5639
	Christensenellaceae	MR Egger	9	0.212939	0.413237	0.622217	1.23731	0.550457	2.7812
		Inverse variance weighted		0.148245	0.197128	0.452035	1.1598	0.788104	1.70679
		Weighted median		0.123608	0.224112	0.581258	1.13157	0.729314	1.7557
		Simple mode		0.129351	0.352646	0.723279	1.13809	0.570162	2.27172
		Weighted mode		0.214589	0.202188	0.319524	1.23935	0.833853	1.84205
	Clostridiaceae1	MR Egger	7	-2.07038	1.34748	0.185022	0.126138	0.00899176	1.76948
		Inverse variance weighted		-0.120007	0.358038	0.737489	0.886914	0.439656	1.78916
		Weighted median		-0.201358	0.33895	0.552468	0.817619	0.420757	1.58881
		Simple mode		-0.136264	0.61654	0.83241	0.872612	0.260622	2.92167
		Weighted mode		-0.290039	0.475215	0.564028	0.748234	0.294799	1.89911
	ClostridialesvadinBB60group	MR Egger	12	0.526506	0.649639	0.43654	1.69301	0.473886	6.04843
		Inverse variance weighted		0.240051	0.155499	0.122649	1.27131	0.937324	1.72431
		Weighted median		0.349009	0.206236	0.0905924	1.41766	0.946283	2.12385
		Simple mode		0.427877	0.299335	0.180662	1.534	0.853151	2.75819
		Weighted mode		0.341591	0.2498	0.198773	1.40718	0.862416	2.29607
	Coriobacteriacea	MR Egger	16	-0.322899	0.909667	0.727907	0.724047	0.121743	4.30617
		Inverse variance weighted		0.131445	0.221856	0.553529	1.14048	0.73831	1.7617
		Weighted median		0.159727	0.287654	0.578706	1.17319	0.667595	2.06169
		Simple mode		0.403526	0.476841	0.410712	1.49709	0.587968	3.81193
		Weighted mode		0.281572	0.407713	0.500357	1.32521	0.595981	2.94671
	Defluviitaleaceae	MR Egger	8	-0.624698	0.917964	0.521552	0.535423	0.0885748	3.23656
		Inverse variance weighted		-0.100582	0.220236	0.647887	0.904311	0.587286	1.39247
		Weighted median		-0.0998962	0.276675	0.718054	0.904931	0.526145	1.55642
		Simple mode		-0.400227	0.369126	0.314176	0.670168	0.32507	1.38162
		Weighted mode		-0.141068	0.37705	0.71938	0.868431	0.414747	1.81839
	Desulfovibrionaceae	MR Egger	10	-0.298391	0.485265	0.555701	0.742011	0.286645	1.92077
		Inverse variance weighted		0.0478254	0.202968	0.81372	1.04899	0.704693	1.56149
		Weighted median		0.0833402	0.260299	0.748839	1.08691	0.652564	1.81036
		Simple mode		0.236365	0.361998	0.530115	1.26664	0.623036	2.57508
		Weighted mode		0.243774	0.320792	0.466745	1.27606	0.680465	2.39295
	Enterobacteriaceae	MR Egger	6	-0.760032	1.26613	0.580673	0.467652	0.0390993	5.5934
		Inverse variance weighted		-0.132149	0.303335	0.663088	0.87621	0.483508	1.58786
		Weighted median		-0.395053	0.339225	0.24419	0.673644	0.346479	1.30974
		Simple mode		-0.384512	0.481754	0.460994	0.680783	0.264808	1.75019
		Weighted mode		-0.456343	0.387184	0.291578	0.633596	0.296644	1.35329
	Erysipelotrichaceae	MR Egger	11	-1.43834	1.24337	0.277131	0.23732	0.0207471	2.71465
		Inverse variance weighted		-0.404644	0.23955	0.0911838	0.667214	0.417211	1.06702
		Weighted median		-0.367013	0.305733	0.22997	0.692801	0.380507	1.2614
		Simple mode		-0.167472	0.465759	0.726648	0.845801	0.339474	2.10732
		Weighted mode		-0.276818	0.427183	0.531576	0.758193	0.328212	1.75148
	FamilyXI	MR Egger	6	2.03566	2.51004	0.462858	7.65733	0.0559095	1048.74
		Inverse variance weighted		0.0499504	0.163844	0.760468	1.05122	0.762477	1.44931
		Weighted median		-0.0802094	0.20254	0.692091	0.922923	0.620527	1.37268
		Simple mode		-0.0676054	0.270868	0.812836	0.934629	0.549631	1.5893
		Weighted mode		-0.116378	0.23489	0.641281	0.890138	0.561713	1.41059
	FamilyXIII	MR Egger	10	-0.42235	1.59564	0.79794	0.655505	0.0287305	14.9557
		Inverse variance weighted		-0.249876	0.247279	0.312256	0.778898	0.479725	1.26464
		Weighted median		-0.353791	0.327171	0.279536	0.702022	0.369706	1.33304
		Simple mode		-0.452573	0.540219	0.423855	0.63599	0.2206	1.83356
		Weighted mode		-0.421181	0.51388	0.433607	0.656272	0.239696	1.79683
	Lachnospiraceae	MR Egger	14	-0.338319	0.734179	0.653173	0.712968	0.169093	3.00618
		Inverse variance weighted		0.0418157	0.244248	0.864065	1.0427	0.646029	1.68294
		Weighted median		-0.0031552	0.310298	0.991887	0.99685	0.542624	1.8313
		Simple mode		0.308605	0.519701	0.562828	1.36152	0.49164	3.77054
		Weighted mode		-0.128903	0.369523	0.732797	0.879059	0.426063	1.81369
	Lactobacillaceae	MR Egger	10	0.0770426	0.544538	0.890987	1.08009	0.371483	3.14036
		Inverse variance weighted		0.17684	0.175084	0.312482	1.19344	0.846771	1.68204
		Weighted median		0.108523	0.213969	0.612023	1.11463	0.732819	1.69537
		Simple mode		0.074587	0.322185	0.822101	1.07744	0.572985	2.02601
		Weighted mode		0.108561	0.268249	0.695147	1.11467	0.658884	1.88575
	Methanobacteriaceae	MR Egger	7	0.421829	0.551428	0.478816	1.52475	0.517384	4.49348
		Inverse variance weighted		0.0264684	0.144228	0.854392	1.02682	0.773973	1.36227
		Weighted median		0.122676	0.189344	0.517051	1.13052	0.780018	1.63851
		Simple mode		0.118743	0.281018	0.687351	1.12608	0.649176	1.95333
		Weighted mode		0.205189	0.225614	0.398161	1.22776	0.78898	1.91055
	Oxalobacteraceae	MR Egger	9	0.213092	0.781961	0.793094	1.2375	0.267255	5.73012
		Inverse variance weighted		0.078841	0.165833	0.634484	1.08203	0.781773	1.49761
		Weighted median		0.159449	0.205898	0.43869	1.17286	0.7834	1.75595
		Simple mode		0.135554	0.272394	0.632126	1.14517	0.671435	1.95315
		Weighted mode		0.176322	0.226053	0.457845	1.19282	0.76587	1.85779
	Pasteurellaceae	MR Egger	12	-0.0287864	0.458308	0.951155	0.971624	0.395711	2.38571
		Inverse variance weighted		-0.236041	0.168717	0.161802	0.789748	0.56738	1.09927
		Weighted median		-0.159463	0.205534	0.437839	0.852601	0.569891	1.27556
		Simple mode		-0.179171	0.291156	0.550825	0.835963	0.472444	1.47919
		Weighted mode		-0.0751544	0.276991	0.791166	0.9276	0.538991	1.5964
	Peptococcaceae	MR Egger	6	-3.17767	2.39761	0.255687	0.0416828	0.000379378	4.57976
		Inverse variance weighted		0.0512959	0.290392	0.859788	1.05263	0.595787	1.85979
		Weighted median		0.368377	0.357207	0.302415	1.44539	0.717667	2.91102
		Simple mode		0.538263	0.519851	0.347931	1.71303	0.618384	4.74538
		Weighted mode		0.569381	0.565547	0.360249	1.76717	0.583278	5.35405
	Peptostreptococcaceae	Inverse variance weighted	12	0.27759	0.198816	0.16265	1.31994	0.893964	1.94891
		MR Egger		1.2881	0.62423	0.0659995	3.62588	1.06674	12.3245
		Weighted median		0.188959	0.263243	0.472872	1.20799	0.721086	2.02368
		Simple mode		-0.177653	0.441778	0.695291	0.837233	0.352206	1.9902
		Weighted mode		0.627889	0.352897	0.102811	1.87365	0.938202	3.7418
	Porphyromonadaceae	MR Egger	10	1.95455	1.93132	0.341152	7.06072	0.160279	311.044
		Inverse variance weighted		0.457336	0.281356	0.104062	1.57986	0.910172	2.74229
		Weighted median		0.388181	0.350226	0.267701	1.4743	0.742106	2.92889
		Simple mode		0.536583	0.49107	0.302918	1.71015	0.653172	4.47757
		Weighted mode		0.333518	0.45153	0.478944	1.39587	0.576096	3.38217
	Prevotellaceae	MR Egger	13	-0.445844	0.405502	0.295037	0.640284	0.289202	1.41757
		Inverse variance weighted		0.0437425	0.181367	0.809413	1.04471	0.732175	1.49066
		Weighted median		-0.135332	0.23857	0.570535	0.873426	0.547206	1.39412
		Simple mode		0.211694	0.459764	0.653431	1.23577	0.501856	3.04296
		Weighted mode		-0.302904	0.271816	0.286943	0.73867	0.433587	1.25842
	Rhodospirillaceae	MR Egger	10	-0.687063	1.18081	0.576686	0.503052	0.0497154	5.09019
		Inverse variance weighted		-0.0063465	0.172264	0.970611	0.993674	0.708941	1.39276
		Weighted median		-0.108624	0.221734	0.624215	0.897067	0.580873	1.38538
		Simple mode		-0.26901	0.29404	0.384114	0.764136	0.429416	1.35976
		Weighted mode		-0.157074	0.25859	0.558583	0.854641	0.514834	1.41873
	Rikenellaceae	MR Egger	13	0.848288	0.806798	0.315613	2.33564	0.480448	11.3545
		Inverse variance weighted		0.0776542	0.202543	0.701425	1.08075	0.726636	1.60743
		Weighted median		0.093162	0.275039	0.734819	1.09764	0.640238	1.88182
		Simple mode		0.236614	0.404104	0.569041	1.26695	0.573826	2.79731
		Weighted mode		0.143648	0.332333	0.673231	1.15448	0.601864	2.21449
	Ruminococcaceae	MR Egger	7	-0.19381	0.551638	0.739657	0.823814	0.279425	2.42881
		Inverse variance weighted		-0.191892	0.273936	0.483615	0.825396	0.482484	1.41202
		Weighted median		-0.128235	0.292208	0.660771	0.879647	0.496108	1.5597
		Simple mode		-0.196841	0.394974	0.635965	0.821321	0.378708	1.78124
		Weighted mode		-0.143503	0.287967	0.635987	0.866318	0.492669	1.52335
	Streptococcaceae	MR Egger	14	-0.469663	0.94556	0.628372	0.625213	0.097983	3.98938
		Inverse variance weighted		0.0167907	0.179381	0.925424	1.01693	0.715483	1.44539
		Weighted median		0.0555037	0.245877	0.821406	1.05707	0.652845	1.71159
		Simple mode		0.109186	0.362439	0.767986	1.11537	0.548156	2.26952
		Weighted mode		-0.132963	0.308819	0.673845	0.875497	0.477951	1.60371
	unknownfamily.id.1000001214	MR Egger	8	0.497497	0.755042	0.534414	1.6446	0.374417	7.22379
		Inverse variance weighted		0.054741	0.169092	0.746139	1.05627	0.758298	1.47132
		Weighted median		0.118945	0.21633	0.582436	1.12631	0.737077	1.72108
		Simple mode		-0.0493416	0.297678	0.873035	0.951856	0.531108	1.70592
		Weighted mode		-0.0304491	0.310476	0.924624	0.97001	0.527829	1.78262
	unknownfamily.id.1000005471	MR Egger	12	-0.486213	0.664725	0.481293	0.614951	0.167115	2.2629
		Inverse variance weighted		0.0287647	0.173818	0.86856	1.02918	0.732042	1.44693
		Weighted median		-0.0959341	0.237711	0.686526	0.908524	0.570155	1.4477
		Simple mode		0.39099	0.380701	0.326464	1.47844	0.701044	3.11791
		Weighted mode		-0.0972948	0.291011	0.744415	0.907289	0.512899	1.60494
	unknownfamily.id.1000006161	MR Egger	16	-0.180573	0.348453	0.612403	0.834792	0.421666	1.65268
		Inverse variance weighted		-0.129425	0.0949627	0.172912	0.8786	0.729386	1.05834
		Weighted median		-0.115753	0.131517	0.378784	0.890695	0.688303	1.1526
		Simple mode		-0.067906	0.188009	0.722998	0.934348	0.646357	1.35066
		Weighted mode		-0.143696	0.146444	0.34204	0.866151	0.650037	1.15412
	Veillonellaceae	MR Egger	15	-0.0820325	0.339018	0.812578	0.921242	0.474019	1.79041
		Inverse variance weighted		0.14551	0.168941	0.389068	1.15663	0.830595	1.61064
		Weighted median		0.14741	0.237626	0.53503	1.15883	0.727358	1.84625
		Simple mode		0.358843	0.374556	0.354292	1.43167	0.687092	2.98313
		Weighted mode		0.178294	0.227509	0.446283	1.19518	0.765197	1.86677
	Verrucomicrobiaceae	MR Egger	10	-3.19307	2.87165	0.298464	0.0410455	0.000147526	11.42
		Inverse variance weighted		-0.219588	0.20828	0.291748	0.802849	0.533756	1.20761
		Weighted median		-0.282439	0.283896	0.319799	0.753942	0.432197	1.31521
		Simple mode		-0.15812	0.442663	0.729173	0.853747	0.358531	2.03297
		Weighted mode		-0.49783	0.432347	0.279213	0.607848	0.26048	1.41846
	Victivallaceae	MR Egger	11	-0.157996	0.541871	0.77722	0.853853	0.295211	2.46964
		Inverse variance weighted		-0.224994	0.10503	0.0321788	0.798521	0.649954	0.981047
		Weighted median		-0.132011	0.141196	0.349813	0.876331	0.664477	1.15573
		Simple mode		-0.0915038	0.182482	0.626916	0.912558	0.638158	1.30495
		Weighted mode		-0.104742	0.156679	0.518941	0.900557	0.662435	1.22428
genus	Clostridiuminnocuumgroup	MR Egger	8	-2.17152	1.44685	0.184063	0.114004	0.00668863	1.94312
		Inverse variance weighted		-0.0884294	0.198692	0.656279	0.915368	0.620105	1.35122
		Weighted median		0.0040607	0.21865	0.654101	1.00407	0.654101	1.54128
		Simple mode		0.0491868	0.311461	0.878977	1.05042	0.57048	1.93412
		Weighted mode		0.123925	0.264875	0.985183	1.13193	0.673525	1.90233
	Eubacteriumbrachygroup	MR Egger	8	-0.427102	1.06131	0.701313	0.652397	0.0814905	5.22296
		Inverse variance weighted		-0.150532	0.154813	0.330879	0.86025	0.635104	1.16521
		Weighted median		-0.148136	0.207088	0.474406	0.862314	0.57463	1.29402
		Simple mode		-0.229345	0.324966	0.503148	0.795055	0.420513	1.50319
		Weighted mode		-0.160531	0.297186	0.605831	0.851691	0.475677	1.52494
	Eubacteriumcoprostanoligenesgroup	MR Egger	10	0.592861	1.03628	0.582966	1.80916	0.237342	13.7904
		Inverse variance weighted		-0.672782	0.243843	0.0057964	0.510287	0.316411	0.822958
		Weighted median		-0.528921	0.325372	0.104037	0.589241	0.311409	1.11495
		Simple mode		-0.512825	0.4729	0.306369	0.598802	0.236997	1.51295
		Weighted mode		-0.452837	0.464535	0.355122	0.635822	0.255808	1.58036
	Eubacteriumeligensgroup	MR Egger	5	-0.8192	2.56507	0.770395	0.440784	0.00288929	67.2451
		Inverse variance weighted		0.168688	0.32018	0.598296	1.18375	0.632	2.21719
		Weighted median		-0.0186631	0.387993	0.961635	0.98151	0.458805	2.09972
		Simple mode		0.020971	0.40271	0.960966	1.02119	0.463782	2.24854
		Weighted mode		-0.00194941	0.407786	0.996415	0.998052	0.448786	2.21956
	Eubacteriumfissicatenagroup	MR Egger	7	-0.567944	0.896184	0.554107	0.566689	0.0978358	3.2824
		Inverse variance weighted		0.240018	0.171526	0.16172	1.27127	0.908307	1.77928
		Weighted median		0.19076	0.195182	0.328397	1.21017	0.825475	1.77414
		Simple mode		0.102763	0.301162	0.74457	1.10823	0.614151	1.99979
		Weighted mode		0.0650824	0.282515	0.825459	1.06725	0.613456	1.85672
	Eubacteriumhalliigroup	MR Egger	11	0.127994	0.325115	0.702975	1.13655	0.600957	2.14947
		Inverse variance weighted		0.0424563	0.171473	0.804446	1.04337	0.745551	1.46016
		Weighted median		0.00740562	0.238962	0.975277	1.00743	0.630678	1.60926
		Simple mode		-0.0236372	0.326112	0.943648	0.97664	0.515398	1.85066
		Weighted mode		0.00641133	0.21645	0.976953	1.00643	0.658473	1.53826
	Eubacteriumnodatumgroup	MR Egger	8	-0.517991	0.598387	0.419946	0.595716	0.184367	1.92485
		Inverse variance weighted		-0.0941027	0.122778	0.443413	0.910189	0.715518	1.15782
		Weighted median		-0.103607	0.15266	0.497341	0.901579	0.668432	1.21605
		Simple mode		-0.0983063	0.198466	0.635535	0.906371	0.614283	1.33735
		Weighted mode		-0.116557	0.180277	0.53854	0.889979	0.625065	1.26717
	Eubacteriumoxidoreducensgroup	MR Egger	5	0.366536	0.574361	0.568744	1.44273	0.468035	4.44724
		Inverse variance weighted		0.182336	0.179503	0.309734	1.20002	0.844095	1.70602
		Weighted median		0.185424	0.212541	0.382981	1.20373	0.793616	1.82577
		Simple mode		0.157159	0.264171	0.583922	1.17018	0.697246	1.9639
		Weighted mode		0.195995	0.250148	0.477119	1.21652	0.745057	1.98632
	Eubacteriumrectalegroup	MR Egger	8	0.645867	1.25377	0.624876	1.90764	0.163406	22.2703
		Inverse variance weighted		-0.038473	0.339289	0.909719	0.962258	0.494861	1.87111
		Weighted median		0.27564	0.38562	0.474736	1.31737	0.618674	2.80515
		Simple mode		0.446852	0.618273	0.493273	1.56338	0.465351	5.25231
		Weighted mode		0.383166	0.583354	0.53228	1.46692	0.46757	4.60222
	Eubacteriumruminantiumgroup	MR Egger	15	-0.417961	0.528323	0.443075	0.658388	0.233757	1.85438
		Inverse variance weighted		0.250906	0.138101	0.0692432	1.28519	0.980422	1.68469
		Weighted median		0.0807698	0.189953	0.670684	1.08412	0.747113	1.57315
		Simple mode		0.119206	0.29672	0.693937	1.1266	0.629793	2.01532
		Weighted mode		0.0367947	0.239705	0.880195	1.03748	0.648542	1.65967
	Eubacteriumventriosumgroup	MR Egger	10	1.24337	1.66955	0.477736	3.46729	0.131474	91.4407
		Inverse variance weighted		-0.139266	0.315343	0.658755	0.869996	0.468912	1.61415
		Weighted median		-0.464301	0.339062	0.170885	0.628574	0.323401	1.22172
		Simple mode		-0.508591	0.430774	0.268005	0.601343	0.258488	1.39896
		Weighted mode		-0.472855	0.396239	0.263237	0.62322	0.286653	1.35496
	Eubacteriumxylanophilumgroup	MR Egger	8	0.0389578	1.19894	0.975132	1.03973	0.0991661	10.9012
		Inverse variance weighted		-0.207161	0.251179	0.409513	0.812889	0.496847	1.32996
		Weighted median		-0.272517	0.333137	0.41334	0.761461	0.396347	1.46292
		Simple mode		-0.214137	0.482516	0.670587	0.807238	0.313528	2.07839
		Weighted mode		-0.24796	0.437179	0.588309	0.780391	0.331267	1.83843
	Ruminococcusgauvreauiigroup	MR Egger	10	-0.481998	1.21735	0.702499	0.617548	0.0568122	6.71274
		Inverse variance weighted		-0.00904401	0.213298	0.966179	0.990997	0.652393	1.50534
		Weighted median		0.256045	0.312197	0.412136	1.29181	0.700571	2.38202
		Simple mode		0.463815	0.558382	0.427662	1.59013	0.532265	4.75047
		Weighted mode		0.423438	0.46898	0.390109	1.5272	0.609107	3.82913
	Ruminococcusgnavusgroup	MR Egger	9	0.717245	0.8467	0.424947	2.04878	0.389736	10.7701
		Inverse variance weighted		-0.0984723	0.149814	0.510991	0.906221	0.675631	1.21551
		Weighted median		-0.0174633	0.204765	0.932035	0.982688	0.657834	1.46796
		Simple mode		0.0712385	0.302432	0.819698	1.07384	0.593613	1.94256
		Weighted mode		0.0383377	0.256556	0.884911	1.03908	0.628442	1.71804
	Ruminococcustorquesgroup	MR Egger	12	-0.178427	0.501987	0.729641	0.836585	0.312759	2.23774
		Inverse variance weighted		-0.159451	0.219943	0.468475	0.852612	0.554029	1.31211
		Weighted median		-0.223711	0.235818	0.342793	0.799546	0.50363	1.26933
		Simple mode		-0.318153	0.317536	0.337902	0.727491	0.390423	1.35556
		Weighted mode		-0.23375	0.219948	0.31067	0.791559	0.514351	1.21817
	Actinomyces	MR Egger	6	-0.755739	0.846666	0.422515	0.469663	0.0893491	2.46878
		Inverse variance weighted		-0.032308	0.294902	0.912762	0.968208	0.543179	1.72582
		Weighted median		-0.164445	0.278546	0.554945	0.848365	0.49145	1.46449
		Simple mode		-0.393113	0.42572	0.398168	0.674952	0.293017	1.55472
		Weighted mode		-0.262846	0.302438	0.424544	0.76886	0.425018	1.39087
	Adlercreutzia	MR Egger	10	0.423338	0.823681	0.621173	1.52705	0.303894	7.67334
		Inverse variance weighted		0.0892047	0.167879	0.595167	1.0933	0.786756	1.5193
		Weighted median		0.00942366	0.211629	0.964483	1.00947	0.666731	1.52839
		Simple mode		0.0240775	0.308878	0.939572	1.02437	0.559157	1.87663
		Weighted mode		-0.073394	0.294319	0.808674	0.929235	0.52191	1.65445
	Akkermansia	MR Egger	10	-3.18489	2.8587	0.297583	0.0413827	0.000152562	11.2251
		Inverse variance weighted		-0.219774	0.208351	0.291506	0.8027	0.533582	1.20755
		Weighted median		-0.283862	0.277983	0.307184	0.752871	0.436613	1.29821
		Simple mode		-0.159949	0.430392	0.718763	0.852187	0.366588	1.98104
		Weighted mode		-0.499399	0.406129	0.250001	0.606895	0.273785	1.3453
	Alistipes	MR Egger	12	2.53986	1.14224	0.0503875	12.6779	1.35131	118.943
		Inverse variance weighted		-0.0442251	0.213748	0.836086	0.956739	0.629285	1.45459
		Weighted median		-0.221116	0.284892	0.437668	0.801624	0.458633	1.40112
		Simple mode		-0.43277	0.489939	0.395962	0.64871	0.248317	1.69471
		Weighted mode		-0.384959	0.48224	0.441606	0.680479	0.264438	1.75108
	Allisonella	MR Egger	7	0.213617	1.37485	0.882603	1.23815	0.0836526	18.3259
		Inverse variance weighted		-0.119496	0.167637	0.475953	0.887368	0.638864	1.23253
		Weighted median		-0.208924	0.190151	0.271887	0.811457	0.558993	1.17795
		Simple mode		-0.36099	0.256312	0.208663	0.696986	0.421742	1.15186
		Weighted mode		-0.263493	0.227784	0.291338	0.768363	0.49167	1.20077
	Alloprevotella	MR Egger	6	-0.614314	1.22524	0.642439	0.541012	0.0490076	5.97242
		Inverse variance weighted		0.125246	0.129216	0.33241	1.13343	0.879837	1.46011
		Weighted median		0.129829	0.167849	0.439234	1.13863	0.819423	1.58219
		Simple mode		0.271443	0.237522	0.304868	1.31186	0.823576	2.08963
		Weighted mode		0.149334	0.217922	0.523648	1.16106	0.757453	1.77973
	Anaerofilum	MR Egger	10	1.58403	0.759135	0.0703863	4.87456	1.1009	21.5836
		Inverse variance weighted		0.00151751	0.350332	0.996544	1.00152	0.504023	1.99007
		Weighted median		0.442949	0.336525	0.188092	1.55729	0.80522	3.0118
		Simple mode		0.673531	0.560614	0.26025	1.96115	0.653592	5.88458
		Weighted mode		0.470308	0.335136	0.194064	1.60049	0.82981	3.08693
	Anaerostipes	MR Egger	11	0.151747	0.519376	0.776779	1.16387	0.420534	3.2211
		Inverse variance weighted		0.10465	0.182933	0.567278	1.11032	0.77577	1.58915
		Weighted median		0.0391324	0.253243	0.877196	1.03991	0.633039	1.70828
		Simple mode		-0.138574	0.359112	0.707668	0.870599	0.430661	1.75995
		Weighted mode		-0.0258049	0.280285	0.928463	0.974525	0.562613	1.68802
	Anaerotruncus	MR Egger	11	0.151747	0.519376	0.776779	1.16387	0.420534	3.2211
		Inverse variance weighted		0.10465	0.182933	0.567278	1.11032	0.77577	1.58915
		Weighted median		0.0391324	0.253243	0.877196	1.03991	0.633039	1.70828
		Simple mode		-0.138574	0.359112	0.707668	0.870599	0.430661	1.75995
		Weighted mode		-0.0258049	0.280285	0.928463	0.974525	0.562613	1.68802
	Bacteroides	MR Egger	7	1.28184	1.93124	0.536231	3.60328	0.081808	158.709
		Inverse variance weighted		0.641929	0.309673	0.0381792	1.90014	1.03559	3.48646
		Weighted median		0.633249	0.382223	0.0975698	1.88372	0.890557	3.98448
		Simple mode		0.460371	0.558015	0.440922	1.58466	0.530817	4.73074
		Weighted mode		0.61911	0.543346	0.297957	1.85727	0.640281	5.38743
	Barnesiella	MR Egger	11	-0.350375	0.928803	0.714742	0.704424	0.114083	4.34958
		Inverse variance weighted		0.0703352	0.235028	0.764739	1.07287	0.67684	1.70062
		Weighted median		0.13093	0.315379	0.678032	1.13989	0.614336	2.11504
		Simple mode		0.00521872	0.473277	0.991419	1.00523	0.397562	2.54172
		Weighted mode		0.0734082	0.380776	0.850986	1.07617	0.510221	2.26988
	Bifidobacterium	MR Egger	15	1.13562	0.583104	0.0733956	3.11312	0.992768	9.7621
		Inverse variance weighted		0.194283	0.177112	0.272661	1.21444	0.858254	1.71845
		Weighted median		0.136558	0.25779	0.596303	1.14632	0.691625	1.89995
		Simple mode		0.0396837	0.435333	0.928659	1.04048	0.443274	2.44229
		Weighted mode		0.140936	0.334326	0.679752	1.15135	0.597893	2.21713
	Bilophila	MR Egger	13	0.558092	1.35924	0.689256	1.74733	0.121722	25.0832
		Inverse variance weighted		0.475808	0.211626	0.0245541	1.60931	1.06292	2.43658
		Weighted median		0.505103	0.264886	0.0565373	1.65716	0.986025	2.78508
		Simple mode		0.959195	0.447911	0.0534492	2.60959	1.08469	6.27831
		Weighted mode		0.977775	0.403611	0.0321663	2.65853	1.20526	5.86412
	Blautia	MR Egger	8	-5.34956	3.93265	0.222622	0.00475024	2.13391e-06	10.5744
		Inverse variance weighted		-0.168891	0.422346	0.68924	0.844601	0.3691	1.93268
		Weighted median		-0.0940248	0.386984	0.80803	0.91026	0.426342	1.94345
		Simple mode		-0.000751228	0.504395	0.998853	0.999249	0.371813	2.68549
		Weighted mode		-0.0345875	0.477126	0.944239	0.966004	0.379176	2.46103
	Butyricicoccus	MR Egger	8	-0.017751	0.407313	0.966653	0.982406	0.44216	2.18274
		Inverse variance weighted		-0.0888984	0.225598	0.693539	0.914939	0.587976	1.42372
		Weighted median		-0.0393033	0.295482	0.894182	0.961459	0.53878	1.71574
		Simple mode		0.0632136	0.445405	0.891138	1.06525	0.444956	2.55029
		Weighted mode		-0.0334243	0.29088	0.911745	0.967128	0.546867	1.71035
	Butyricimonas	MR Egger	8	1.3539	0.975308	0.21443	3.87252	0.572525	26.1934
		Inverse variance weighted		-0.164638	0.242849	0.497809	0.848201	0.526964	1.36526
		Weighted median		-0.269686	0.327857	0.41075	0.763619	0.401605	1.45196
		Simple mode		-0.349459	0.520473	0.52348	0.705069	0.254212	1.95554
		Weighted mode		-0.281183	0.517974	0.604078	0.75489	0.273511	2.08349
	Butyrivibrio	MR Egger	12	0.240229	0.483794	0.630239	1.27154	0.492624	3.28204
		Inverse variance weighted		-0.0271951	0.109174	0.803284	0.973171	0.785704	1.20537
		Weighted median		-0.0225298	0.142819	0.874653	0.977722	0.739002	1.29356
		Simple mode		0.374913	0.298951	0.235803	1.45486	0.809749	2.61393
		Weighted mode		0.310896	0.22229	0.189488	1.36465	0.88268	2.10978
	CandidatusSoleaferrea	MR Egger	13	0.234739	0.354184	0.521131	1.26458	0.631623	2.53182
		Inverse variance weighted		0.283403	0.124664	0.0230067	1.32764	1.03983	1.69511
		Weighted median		0.362528	0.189246	0.0554099	1.43696	0.991642	2.08225
		Simple mode		0.590537	0.310302	0.0812864	1.80496	0.9825	3.3159
		Weighted mode		0.451696	0.226336	0.069176	1.57097	1.00811	2.44811
	Catenibacterium	MR Egger	5	-0.220374	2.16039	0.925187	0.802219	0.0116235	55.367
		Inverse variance weighted		-0.4799	0.18731	0.0104051	0.618845	0.428688	0.893353
		Weighted median		-0.57869	0.254247	0.0228402	0.560632	0.340611	0.922778
		Simple mode		-0.486761	0.281945	0.159346	0.614614	0.353676	1.06807
		Weighted mode		-0.555864	0.229764	0.0728198	0.573576	0.365605	0.899851
	ChristensenellaceaeR.7group	MR Egger	7	-0.103033	0.758063	0.89719	0.902097	0.204163	3.98593
		Inverse variance weighted		-0.302953	0.245972	0.218077	0.738634	0.456093	1.1962
		Weighted median		-0.223296	0.29979	0.456369	0.799878	0.444465	1.4395
		Simple mode		-0.137788	0.40638	0.746115	0.871284	0.392864	1.93231
		Weighted mode		-0.173042	0.385058	0.668927	0.841102	0.39544	1.78903
	Clostridiumsensustricto1	MR Egger	5	-1.18709	0.704503	0.190576	0.305108	0.0766953	1.21378
		Inverse variance weighted		0.126065	0.281847	0.654672	1.13436	0.652884	1.97089
		Weighted median		0.0501657	0.296718	0.865743	1.05145	0.58778	1.88087
		Simple mode		0.0608596	0.48651	0.906484	1.06275	0.409549	2.75776
		Weighted mode		-0.0830915	0.306574	0.799778	0.920267	0.504606	1.67832
	Collinsella	MR Egger	10	-1.1374	1.25231	0.39029	0.320652	0.0275453	3.73267
		Inverse variance weighted		0.13656	0.263854	0.604765	1.14632	0.683456	1.92267
		Weighted median		0.229094	0.339607	0.499939	1.25746	0.646271	2.44666
		Simple mode		0.378161	0.545068	0.505327	1.4596	0.501489	4.2482
		Weighted mode		0.322363	0.491929	0.528664	1.38039	0.526335	3.62025
	Coprobacter	MR Egger	9	0.244065	0.726624	0.746797	1.27643	0.307243	5.30287
		Inverse variance weighted		-0.228727	0.146567	0.118627	0.795545	0.596904	1.06029
		Weighted median		-0.160322	0.188873	0.395974	0.851869	0.588302	1.23352
		Simple mode		-0.171088	0.283926	0.563475	0.842747	0.483075	1.47021
		Weighted mode		-0.132712	0.276624	0.644244	0.875718	0.50921	1.50602
	Coprococcus1	MR Egger	9	1.32225	1.52729	0.415311	3.75186	0.188014	74.8692
		Inverse variance weighted		0.256163	0.318597	0.421377	1.29196	0.691918	2.41238
		Weighted median		0.142255	0.321857	0.658502	1.15287	0.613495	2.16646
		Simple mode		0.0262031	0.452598	0.955252	1.02655	0.422786	2.49252
		Weighted mode		0.254349	0.392617	0.535241	1.28962	0.597392	2.78397
	Coprococcus2	MR Egger	9	-0.279584	2.2088	0.902834	0.756099	0.00996349	57.378
		Inverse variance weighted		-0.631636	0.258595	0.0145832	0.531721	0.320305	0.882683
		Weighted median		-0.663547	0.342276	0.0525464	0.515021	0.263314	1.00734
		Simple mode		-0.740313	0.498599	0.175899	0.476965	0.179502	1.26737
		Weighted mode		-0.624811	0.399037	0.156029	0.535363	0.244895	1.17035
	Coprococcus3	MR Egger	9	-0.949143	1.05812	0.399512	0.387072	0.0486522	3.07951
		Inverse variance weighted		0.0518162	0.255638	0.839375	1.05318	0.638116	1.73823
		Weighted median		0.178181	0.329494	0.588666	1.19504	0.626487	2.27958
		Simple mode		0.275922	0.493464	0.591362	1.31774	0.500941	3.46638
		Weighted mode		0.20435	0.478492	0.680589	1.22673	0.480228	3.13364
	DefluviitaleaceaeUCG011	MR Egger	6	-0.94047	0.936522	0.372095	0.390444	0.0622839	2.44761
		Inverse variance weighted		0.106527	0.217793	0.624757	1.11241	0.725897	1.70472
		Weighted median		0.0447332	0.278679	0.872473	1.04575	0.605635	1.80569
		Simple mode		-0.0196003	0.388661	0.961732	0.980591	0.457776	2.1005
		Weighted mode		0.0163173	0.359053	0.965512	1.01645	0.502868	2.05456
	Desulfovibrio	MR Egger	9	-0.413176	0.618742	0.525678	0.661546	0.196733	2.22456
		Inverse variance weighted		-0.0738972	0.182308	0.685226	0.928767	0.649715	1.32767
		Weighted median		-0.206616	0.229148	0.367232	0.813332	0.519055	1.27445
		Simple mode		-0.126252	0.363298	0.737169	0.881392	0.432438	1.79645
		Weighted mode		-0.257589	0.289153	0.399013	0.772913	0.43853	1.36227
	Dialister	MR Egger	9	1.06035	2.59479	0.695011	2.88739	0.0178557	466.911
		Inverse variance weighted		-0.437395	0.268584	0.103414	0.645716	0.381433	1.09311
		Weighted median		-0.394751	0.329238	0.230535	0.673848	0.353434	1.28474
		Simple mode		-0.402441	0.433123	0.379988	0.668686	0.286115	1.5628
		Weighted mode		-0.388579	0.382718	0.339675	0.678019	0.320233	1.43555
	Dorea	MR Egger	10	-0.115024	0.664242	0.866822	0.891345	0.242455	3.27688
		Inverse variance weighted		0.31587	0.263309	0.230289	1.37145	0.818553	2.29781
		Weighted median		0.194497	0.343511	0.571255	1.2147	0.619536	2.38162
		Simple mode		0.141418	0.523197	0.793028	1.15191	0.413107	3.21197
		Weighted mode		0.104317	0.384341	0.792193	1.10995	0.522573	2.35756
	Eggerthella	MR Egger	7	-1.67778	1.44546	0.298156	0.186788	0.0109887	3.17506
		Inverse variance weighted		0.160112	0.156605	0.306596	1.17364	0.863437	1.59529
		Weighted median		0.103948	0.204337	0.610956	1.10954	0.743377	1.65607
		Simple mode		0.129925	0.304954	0.684935	1.13874	0.626388	2.07018
		Weighted mode		0.0387698	0.278385	0.893796	1.03953	0.602381	1.79392
	Eisenbergiella	MR Egger	11	-0.358067	1.49626	0.816228	0.699026	0.0372262	13.1262
		Inverse variance weighted		-0.0914979	0.173745	0.598456	0.912563	0.649185	1.2828
		Weighted median		-0.0942567	0.188878	0.617755	0.910049	0.628476	1.31778
		Simple mode		-0.0450016	0.258281	0.865158	0.955996	0.57624	1.58602
		Weighted mode		-0.10963	0.22465	0.636069	0.896165	0.576982	1.39192
	Enterorhabdus	MR Egger	8	0.0168185	0.361593	0.964411	1.01696	0.500622	2.06585
		Inverse variance weighted		0.115572	0.143809	0.421602	1.12251	0.846796	1.48801
		Weighted median		0.144934	0.186006	0.435868	1.15596	0.802809	1.66447
		Simple mode		0.168498	0.261267	0.539527	1.18353	0.709224	1.97503
		Weighted mode		0.144049	0.22362	0.539992	1.15494	0.745092	1.79023
	Erysipelatoclostridium	MR Egger	15	0.444647	0.668471	0.517569	1.55994	0.420818	5.78257
		Inverse variance weighted		0.0302929	0.171914	0.860129	1.03076	0.735901	1.44375
		Weighted median		-0.0106506	0.248856	0.965862	0.989406	0.607496	1.61141
		Simple mode		-0.130506	0.383109	0.738426	0.877651	0.414203	1.85965
		Weighted mode		-0.0795134	0.24066	0.745992	0.923566	0.576254	1.4802
	ErysipelotrichaceaeUCG003	MR Egger	13	-0.172294	0.46681	0.719068	0.841731	0.337145	2.1015
		Inverse variance weighted		-0.0584401	0.185194	0.752336	0.943235	0.656114	1.356
		Weighted median		-0.0386586	0.255227	0.879607	0.962079	0.583388	1.58659
		Simple mode		0.198317	0.310102	0.534502	1.21935	0.663994	2.23919
		Weighted mode		0.0447355	0.214322	0.83816	1.04575	0.687058	1.59171
	Escherichia.Shigella	MR Egger	11	-0.472058	0.848141	0.591383	0.623717	0.118314	3.28806
		Inverse variance weighted		-0.201118	0.226046	0.373615	0.817816	0.525099	1.27371
		Weighted median		-0.210498	0.311492	0.499185	0.810181	0.439981	1.49187
		Simple mode		-0.16039	0.443359	0.725058	0.851812	0.357231	2.03113
		Weighted mode		-0.16039	0.337889	0.64521	0.851812	0.439265	1.65181
	Faecalibacterium	MR Egger	7	0.273231	0.579197	0.656979	1.3142	0.422319	4.08964
		Inverse variance weighted		0.0826453	0.28564	0.772326	1.08616	0.620512	1.90123
		Weighted median		0.0342207	0.360257	0.924323	1.03481	0.510746	2.09662
		Simple mode		-0.493552	0.577063	0.425224	0.610454	0.196991	1.89173
		Weighted mode		0.0205123	0.381579	0.958874	1.02072	0.483172	2.15633
	FamilyXIIIAD3011group	MR Egger	13	-0.78309	1.18986	0.523984	0.456992	0.0443693	4.70689
		Inverse variance weighted		-0.116485	0.205345	0.570534	0.890044	0.595139	1.33108
		Weighted median		-0.209708	0.261505	0.422595	0.810821	0.485654	1.3537
		Simple mode		-0.431419	0.37181	0.268483	0.649586	0.313434	1.34626
		Weighted mode		-0.32412	0.352841	0.376399	0.723163	0.362153	1.44404
	FamilyXIIIUCG001	MR Egger	7	-1.74021	0.762071	0.0712229	0.175483	0.0394046	0.781489
		Inverse variance weighted		-0.191455	0.239213	0.423505	0.825757	0.51669	1.3197
		Weighted median		-0.259276	0.302966	0.392112	0.77161	0.426097	1.39729
		Simple mode		-0.462041	0.497362	0.388743	0.629996	0.23767	1.66994
		Weighted mode		-0.531128	0.41003	0.242806	0.587941	0.263214	1.31328
	Flavonifractor	MR Egger	7	-0.219126	1.8639	0.910991	0.803221	0.0208089	31.0042
		Inverse variance weighted		-0.280284	0.290865	0.335236	0.755569	0.427253	1.33618
		Weighted median		-0.0951078	0.339103	0.779118	0.909275	0.467783	1.76745
		Simple mode		-0.649378	0.57907	0.304976	0.52237	0.167905	1.62515
		Weighted mode		-0.0654956	0.378696	0.868377	0.936603	0.445865	1.96747
	Fusicatenibacter	MR Egger	15	-0.244207	0.85964	0.780823	0.783326	0.145279	4.2236
		Inverse variance weighted		-0.112369	0.256398	0.661197	0.893714	0.54069	1.47723
		Weighted median		0.141139	0.303673	0.642095	1.15158	0.635044	2.08828
		Simple mode		0.00510709	0.429261	0.990675	1.00512	0.433335	2.33138
		Weighted mode		0.214425	0.340722	0.539271	1.23915	0.63547	2.41631
	Gordonibacter	MR Egger	10	-0.00862369	0.431923	0.98456	0.991413	0.425201	2.31161
		Inverse variance weighted		0.018899	0.107681	0.860679	1.01908	0.825179	1.25854
		Weighted median		0.0187574	0.146878	0.898381	1.01893	0.764049	1.35885
		Simple mode		-0.172598	0.18291	0.370003	0.841476	0.587956	1.20431
		Weighted mode		-0.0129015	0.167571	0.940315	0.987181	0.710817	1.371
	Haemophilus	MR Egger	10	0.0946507	0.41129	0.823765	1.09927	0.490918	2.46152
		Inverse variance weighted		0.0160399	0.149036	0.914294	1.01617	0.75876	1.36091
		Weighted median		0.121724	0.185903	0.512615	1.12944	0.784549	1.62595
		Simple mode		0.152076	0.282353	0.603226	1.16425	0.669425	2.02484
		Weighted mode		0.130541	0.254017	0.619695	1.13944	0.69258	1.87463
	Holdemanella	MR Egger	9	-1.91835	2.26094	0.424235	0.146849	0.0017471	12.3431
		Inverse variance weighted		0.03745	0.181731	0.836733	1.03816	0.727063	1.48237
		Weighted median		0.0666625	0.235	0.776663	1.06893	0.674397	1.69429
		Simple mode		0.0895207	0.395806	0.826738	1.09365	0.503456	2.37572
		Weighted mode		-0.0413501	0.341349	0.90657	0.959493	0.491451	1.87328
	Holdemania	MR Egger	13	0.504666	0.41625	0.250752	1.65643	0.73258	3.74535
		Inverse variance weighted		0.0266559	0.138682	0.847579	1.02701	0.782578	1.3478
		Weighted median		0.0534047	0.188569	0.777016	1.05486	0.72892	1.52653
		Simple mode		-0.0140503	0.244644	0.955147	0.986048	0.610454	1.59273
		Weighted mode		0.0753648	0.204825	0.719321	1.07828	0.721739	1.61095
	Howardella	MR Egger	10	-0.190952	0.449085	0.681896	0.826172	0.342611	1.99223
		Inverse variance weighted		-0.0916044	0.122281	0.453777	0.912466	0.718008	1.15959
		Weighted median		-0.0812331	0.160663	0.61313	0.921979	0.672917	1.26322
		Simple mode		-0.0792561	0.219507	0.726382	0.923803	0.600802	1.42046
		Weighted mode		-0.0685874	0.192668	0.730051	0.933712	0.640045	1.36212
	Hungatella	MR Egger	4	0.881573	1.54467	0.625766	2.4147	0.116952	49.8558
		Inverse variance weighted		0.132951	0.241537	0.58202	1.14219	0.711441	1.83375
		Weighted median		0.194511	0.289869	0.502202	1.21472	0.688229	2.14396
		Simple mode		0.200707	0.391633	0.643657	1.22227	0.567285	2.63348
		Weighted mode		0.197526	0.339068	0.601087	1.21838	0.62685	2.36813
	Intestinibacter	MR Egger	9	-0.594169	0.788172	0.475523	0.552021	0.117774	2.58739
		Inverse variance weighted		-0.346004	0.188041	0.0657606	0.707509	0.489406	1.02281
		Weighted median		-0.451607	0.259722	0.0820687	0.636604	0.382639	1.05913
		Simple mode		-0.61094	0.363195	0.131047	0.54284	0.266388	1.10619
		Weighted mode		-0.449621	0.308854	0.183548	0.63787	0.348201	1.16851
	Intestinimonas	MR Egger	13	0.324228	0.374901	0.405594	1.38296	0.663267	2.88358
		Inverse variance weighted		-0.0954863	0.149436	0.522837	0.908931	0.678154	1.21824
		Weighted median		0.0388214	0.210818	0.853899	1.03958	0.687714	1.57149
		Simple mode		-0.486943	0.348192	0.187274	0.614502	0.310554	1.21593
		Weighted mode		0.0879439	0.204705	0.675091	1.09193	0.731046	1.63096
	Lachnoclostridium	MR Egger	11	0.24327	1.0406	0.820388	1.27541	0.16591	9.80461
		Inverse variance weighted		0.171478	0.253495	0.498752	1.18706	0.722258	1.95097
		Weighted median		0.184567	0.269271	0.493072	1.2027	0.709493	2.03875
		Simple mode		0.219953	0.340306	0.532613	1.24602	0.639514	2.42772
		Weighted mode		0.187609	0.317732	0.567984	1.20636	0.64717	2.24872
	Lachnospira	MR Egger	5	2.35438	2.19	0.361116	10.5316	0.143987	770.308
		Inverse variance weighted		0.228625	0.36285	0.528642	1.25687	0.6172	2.5595
		Weighted median		0.358798	0.43985	0.414656	1.43161	0.604527	3.39025
		Simple mode		0.391965	0.636235	0.571179	1.47989	0.425259	5.14995
		Weighted mode		0.47102	0.642009	0.503835	1.60163	0.455064	5.63704
	LachnospiraceaeFCS020group	MR Egger	12	-0.169999	0.315897	0.602247	0.843666	0.454227	1.56699
		Inverse variance weighted		-0.181773	0.148297	0.220298	0.83379	0.623482	1.11504
		Weighted median		-0.183877	0.211084	0.383695	0.832038	0.550129	1.25841
		Simple mode		-0.387222	0.341801	0.281351	0.678941	0.347444	1.32672
		Weighted mode		-0.205122	0.202931	0.333832	0.814548	0.547241	1.21243
	LachnospiraceaeNC2004group	MR Egger	9	0.497935	0.660253	0.475354	1.64532	0.451057	6.00163
		Inverse variance weighted		-0.0184592	0.1572	0.906524	0.98171	0.721393	1.33596
		Weighted median		-0.0163015	0.200522	0.935207	0.983831	0.664098	1.4575
		Simple mode		-0.157917	0.27032	0.575195	0.853921	0.502709	1.4505
		Weighted mode		0.0535241	0.210917	0.806075	1.05498	0.697765	1.59508
	LachnospiraceaeND3007group	MR Egger	3	13.9103	8.47498	0.348358	1.09944e+06	0.0671618	1.79979e+13
		Inverse variance weighted		-0.256065	0.556734	0.645559	0.774092	0.259951	2.30512
		Weighted median		-0.664051	0.584487	0.255903	0.514762	0.163712	1.61857
		Simple mode		-0.692538	0.726595	0.441118	0.500305	0.120433	2.07838
		Weighted mode		-0.69759	0.660689	0.401745	0.497783	0.136349	1.81731
	LachnospiraceaeNK4A136group	MR Egger	11	0.995742	0.458066	0.0577555	2.70673	1.10289	6.64293
		Inverse variance weighted		0.312751	0.223367	0.161463	1.36718	0.882454	2.11816
		Weighted median		0.447281	0.25924	0.0844641	1.56405	0.940983	2.59969
		Simple mode		0.404994	0.464929	0.404133	1.49929	0.602742	3.72943
		Weighted mode		0.571554	0.285463	0.0731192	1.77102	1.01212	3.09894
	LachnospiraceaeUCG001	MR Egger	12	-0.71137	0.941419	0.467293	0.490971	0.0775718	3.10748
		Inverse variance weighted		0.146699	0.178557	0.411316	1.158	0.816056	1.64324
		Weighted median		0.0138835	0.233483	0.952584	1.01398	0.64163	1.60241
		Simple mode		0.0415839	0.392585	0.91755	1.04246	0.482931	2.25027
		Weighted mode		-0.0980749	0.326924	0.769775	0.906581	0.477665	1.72064
	LachnospiraceaeUCG004	MR Egger	11	-0.0536512	1.41435	0.970569	0.947763	0.0592628	15.1571
		Inverse variance weighted		0.407562	0.230547	0.0770932	1.50315	0.956658	2.36182
		Weighted median		0.282599	0.323651	0.382577	1.32657	0.703451	2.50166
		Simple mode		0.42668	0.519735	0.430807	1.53216	0.553219	4.24338
		Weighted mode		0.319685	0.463588	0.506139	1.37669	0.554912	3.41548
	LachnospiraceaeUCG008	MR Egger	8	-3.9938	1.40206	0.0292384	0.0184296	0.00118048	0.287723
		Inverse variance weighted		-0.306911	0.192258	0.11041	0.735716	0.504728	1.07242
		Weighted median		-0.356015	0.238013	0.134712	0.700462	0.439323	1.11683
		Simple mode		-0.501597	0.356238	0.201946	0.605563	0.301247	1.21729
		Weighted mode		-0.450976	0.344211	0.23149	0.637006	0.324448	1.25067
	LachnospiraceaeUCG010	MR Egger	7	-0.777133	0.612108	0.260108	0.459722	0.138503	1.52592
		Inverse variance weighted		-0.197831	0.236335	0.402549	0.820509	0.51631	1.30393
		Weighted median		-0.103589	0.307084	0.735868	0.901596	0.493875	1.64591
		Simple mode		0.107116	0.473022	0.828368	1.11306	0.440429	2.81296
		Weighted mode		0.0127753	0.393889	0.975178	1.01286	0.468018	2.19196
	Lactobacillus	MR Egger	8	0.112129	0.633902	0.865418	1.11866	0.32293	3.87512
		Inverse variance weighted		0.215323	0.205814	0.295469	1.24026	0.828554	1.85655
		Weighted median		0.153017	0.229927	0.505731	1.16534	0.742568	1.82883
		Simple mode		0.227578	0.310869	0.487906	1.25556	0.682683	2.30915
		Weighted mode		0.207554	0.258395	0.448246	1.23066	0.741633	2.04216
	Lactococcus	MR Egger	9	-0.436921	0.55393	0.456127	0.646023	0.218139	1.91321
		Inverse variance weighted		0.0127213	0.130473	0.922328	1.0128	0.784267	1.30793
		Weighted median		-0.0562396	0.14701	0.702049	0.945313	0.70866	1.26099
		Simple mode		-0.0377736	0.231438	0.874399	0.962931	0.611774	1.51565
		Weighted mode		0.0461951	0.244672	0.854948	1.04728	0.648326	1.69173
	Marvinbryantia	MR Egger	7	-1.18602	1.36965	0.426118	0.305434	0.0208472	4.47493
		Inverse variance weighted		-0.271222	0.240257	0.258946	0.762447	0.476101	1.22101
		Weighted median		-0.272842	0.306006	0.372595	0.761213	0.417858	1.3867
		Simple mode		-0.273283	0.453461	0.568796	0.760877	0.312839	1.85058
		Weighted mode		-0.291222	0.412745	0.506909	0.747349	0.332803	1.67826
	Methanobrevibacter	MR Egger	7	0.747991	0.570036	0.246466	2.11275	0.691233	6.45762
		Inverse variance weighted		0.0367123	0.163114	0.821924	1.03739	0.753526	1.4282
		Weighted median		0.234297	0.190487	0.218701	1.26402	0.870178	1.83612
		Simple mode		0.210956	0.306922	0.517547	1.23486	0.676644	2.25359
		Weighted mode		0.266308	0.212396	0.256543	1.30514	0.860719	1.97902
	Odoribacter	MR Egger	6	-1.69879	1.20434	0.231196	0.182905	0.0172613	1.9381
		Inverse variance weighted		0.0330117	0.304012	0.91353	1.03356	0.569582	1.8755
		Weighted median		-0.130986	0.397864	0.741987	0.87723	0.402203	1.9133
		Simple mode		-0.178514	0.641447	0.791924	0.836512	0.237937	2.94092
		Weighted mode		0.385265	0.645208	0.576438	1.47	0.415056	5.20632
	Olsenella	MR Egger	7	2.90227	3.59979	0.456726	18.2154	0.0157121	21117.6
		Inverse variance weighted		0.201723	0.22714	0.374486	1.22351	0.783902	1.90964
		Weighted median		0.287288	0.224337	0.20033	1.33281	0.858635	2.06884
		Simple mode		0.567657	0.326885	0.133141	1.76413	0.929566	3.34796
		Weighted mode		0.502115	0.338442	0.18844	1.65221	0.851095	3.2074
	Oscillibacter	MR Egger	7	2.41258	1.87687	0.254958	11.1628	0.281934	441.972
		Inverse variance weighted		-0.0740463	0.227381	0.74469	0.928629	0.594691	1.45008
		Weighted median		0.113236	0.266865	0.671333	1.1199	0.663771	1.88946
		Simple mode		0.10626	0.37793	0.788029	1.11211	0.53021	2.33264
		Weighted mode		0.170696	0.338185	0.631738	1.18613	0.611313	2.30145
	Oscillospira	MR Egger	8	-0.952962	1.55103	0.561506	0.385597	0.0184447	8.06113
		Inverse variance weighted		-0.205382	0.249063	0.409588	0.814336	0.499801	1.32681
		Weighted median		-0.256777	0.337204	0.446365	0.773541	0.399438	1.49802
		Simple mode		-0.294302	0.485777	0.563742	0.745051	0.287531	1.93058
		Weighted mode		-0.305134	0.407485	0.478365	0.737025	0.331607	1.6381
	Oxalobacter	MR Egger	8	-0.818978	0.902063	0.39893	0.440882	0.0752437	2.5833
		Inverse variance weighted		0.109033	0.147506	0.4598	1.1152	0.835205	1.48906
		Weighted median		0.128706	0.208562	0.537162	1.13736	0.755726	1.7117
		Simple mode		0.102063	0.314236	0.754824	1.10745	0.598195	2.05026
		Weighted mode		0.149746	0.278377	0.6073	1.16154	0.673092	2.00444
	Parabacteroides	MR Egger	6	-0.222127	0.496659	0.67785	0.800814	0.302529	2.11981
		Inverse variance weighted		0.0966567	0.215612	0.653943	1.10148	0.721847	1.68078
		Weighted median		0.0603238	0.260033	0.81655	1.06218	0.638048	1.76825
		Simple mode		-0.00980343	0.393114	0.981069	0.990244	0.458265	2.13978
		Weighted mode		0.0556445	0.240927	0.826499	1.05722	0.659303	1.6953
	Paraprevotella	MR Egger	11	0.861894	0.782136	0.299068	2.36764	0.511149	10.9669
		Inverse variance weighted		0.102067	0.164218	0.53425	1.10746	0.802679	1.52796
		Weighted median		0.313043	0.203821	0.124568	1.36758	0.917186	2.03915
		Simple mode		-0.472561	0.364114	0.22348	0.623404	0.305372	1.27265
		Weighted mode		0.384853	0.312041	0.245653	1.4694	0.797122	2.70866
	Parasutterella	MR Egger	13	-0.0742992	0.640127	0.909689	0.928394	0.264756	3.25551
		Inverse variance weighted		-0.187781	0.168779	0.265887	0.828796	0.595361	1.15376
		Weighted median		-0.18415	0.247607	0.457046	0.831811	0.511985	1.35142
		Simple mode		-0.138452	0.394186	0.731502	0.870705	0.402099	1.88542
		Weighted mode		-0.157164	0.281264	0.586589	0.854564	0.492411	1.48307
	Peptococcus	MR Egger	7	-0.426083	0.599032	0.508704	0.653062	0.201859	2.11281
		Inverse variance weighted		-0.19102	0.157734	0.225887	0.826116	0.606422	1.1254
		Weighted median		-0.185325	0.196683	0.346065	0.830835	0.56506	1.22162
		Simple mode		-0.0410218	0.269528	0.884019	0.959808	0.565924	1.62784
		Weighted mode		-0.221457	0.217966	0.348827	0.80135	0.52274	1.22845
	Phascolarctobacterium	MR Egger	9	-0.154938	0.73381	0.838792	0.856469	0.203273	3.60863
		Inverse variance weighted		-0.118085	0.203086	0.560935	0.88862	0.596823	1.32308
		Weighted median		-0.31013	0.267621	0.246521	0.733352	0.434019	1.23913
		Simple mode		-0.451631	0.452118	0.347084	0.636589	0.262427	1.54422
		Weighted mode		-0.447313	0.430815	0.329494	0.639344	0.274801	1.48748
	Prevotella7	MR Egger	11	-0.681333	0.830051	0.432945	0.505942	0.0994369	2.57427
		Inverse variance weighted		0.0018807	0.102355	0.98534	1.00188	0.819768	1.22445
		Weighted median		0.0262827	0.136544	0.847362	1.02663	0.785571	1.34166
		Simple mode		0.0746784	0.208952	0.728224	1.07754	0.715432	1.62292
		Weighted mode		0.0583879	0.187515	0.761908	1.06013	0.734077	1.53099
	Prevotella9	MR Egger	15	0.285273	0.391273	0.478876	1.33013	0.617781	2.86385
		Inverse variance weighted		0.0997721	0.150272	0.506726	1.10492	0.823032	1.48335
		Weighted median		0.200594	0.225909	0.374574	1.22213	0.784908	1.90289
		Simple mode		0.477518	0.368291	0.215741	1.61207	0.783227	3.31802
		Weighted mode		0.249726	0.254865	0.343797	1.28367	0.77895	2.11543
	RikenellaceaeRC9gutgroup	MR Egger	10	0.782049	0.999866	0.456648	2.18595	0.30799	15.5147
		Inverse variance weighted		0.0554592	0.147746	0.707387	1.05703	0.791264	1.41205
		Weighted median		-0.0584197	0.159703	0.714513	0.943254	0.689742	1.28994
		Simple mode		-0.123995	0.222413	0.59078	0.883384	0.571252	1.36606
		Weighted mode		-0.0750886	0.227067	0.748448	0.927661	0.594438	1.44768
	Romboutsia	MR Egger	10	-0.349123	0.663332	0.612943	0.705306	0.192193	2.58831
		Inverse variance weighted		0.137021	0.202906	0.499492	1.14685	0.770531	1.70697
		Weighted median		0.0382584	0.283806	0.892766	1.039	0.59571	1.81216
		Simple mode		-0.175129	0.492456	0.730315	0.839349	0.31971	2.20358
		Weighted mode		-0.253243	0.37185	0.512988	0.776279	0.374535	1.60895
	Roseburia	MR Egger	11	1.17139	0.891022	0.221138	3.22646	0.562695	18.5004
		Inverse variance weighted		-0.046432	0.238378	0.845563	0.954629	0.598306	1.52316
		Weighted median		-0.337086	0.310673	0.277913	0.713847	0.388289	1.31237
		Simple mode		-0.316918	0.49963	0.54012	0.728391	0.273571	1.93936
		Weighted mode		-0.164225	0.439425	0.716409	0.848551	0.358618	2.00782
	Ruminiclostridium5	MR Egger	12	-0.213413	0.366877	0.573646	0.807822	0.393572	1.65809
		Inverse variance weighted		-0.0936462	0.159398	0.556867	0.910605	0.666266	1.24455
		Weighted median		-0.0571903	0.242769	0.813763	0.944414	0.586831	1.51989
		Simple mode		0.186008	0.349373	0.605034	1.20443	0.607281	2.38877
		Weighted mode		0.0331431	0.258816	0.900415	1.0337	0.622422	1.71673
	Ruminiclostridium6	MR Egger	11	0.601509	0.692094	0.407364	1.82487	0.470013	7.08524
		Inverse variance weighted		0.0372628	0.219304	0.865078	1.03797	0.675317	1.59536
		Weighted median		0.246917	0.241372	0.306319	1.28007	0.797582	2.05445
		Simple mode		0.166855	0.372535	0.663779	1.18158	0.56932	2.45229
		Weighted mode		0.304759	0.307449	0.344941	1.3563	0.74242	2.47777
	Ruminiclostridium9	MR Egger	8	0.33546	1.58755	0.839642	1.39858	0.0622789	31.4077
		Inverse variance weighted		-0.0918706	0.267622	0.731384	0.912223	0.539879	1.54137
		Weighted median		0.176329	0.347739	0.612104	1.19283	0.603361	2.3582
		Simple mode		0.171266	0.548781	0.764067	1.18681	0.404807	3.47946
		Weighted mode		0.171266	0.526466	0.754452	1.18681	0.422905	3.33056
	RuminococcaceaeNK4A214group	MR Egger	11	0.208648	0.811707	0.802922	1.23201	0.251001	6.04719
		Inverse variance weighted		0.108457	0.206431	0.599311	1.11456	0.743678	1.6704
		Weighted median		0.141785	0.275855	0.607264	1.15233	0.671064	1.97874
		Simple mode		0.379606	0.423903	0.391565	1.46171	0.636835	3.35502
		Weighted mode		0.252156	0.36737	0.508074	1.2868	0.626323	2.64376
	RuminococcaceaeUCG002	MR Egger	16	-0.527319	0.439464	0.250085	0.590185	0.249407	1.39659
		Inverse variance weighted		0.0315047	0.156216	0.840172	1.03201	0.759816	1.4017
		Weighted median		-0.162702	0.203197	0.423298	0.849844	0.570656	1.26562
		Simple mode		-0.110457	0.349757	0.756497	0.895424	0.451139	1.77725
		Weighted mode		-0.151912	0.21632	0.493274	0.859064	0.562199	1.31269
	RuminococcaceaeUCG003	MR Egger	13	-0.0881223	0.557576	0.877285	0.915649	0.30698	2.73116
		Inverse variance weighted		-0.133912	0.19707	0.496813	0.874667	0.59442	1.28704
		Weighted median		-0.177761	0.231945	0.443441	0.837142	0.531329	1.31897
		Simple mode		0.0417087	0.323636	0.899591	1.04259	0.552878	1.96607
		Weighted mode		-0.0858464	0.268525	0.754696	0.917735	0.542181	1.55343
	RuminococcaceaeUCG004	MR Egger	10	-0.876491	1.27372	0.510826	0.416241	0.0342869	5.05313
		Inverse variance weighted		0.0786991	0.188331	0.676038	1.08188	0.747942	1.56491
		Weighted median		0.109615	0.259751	0.673025	1.11585	0.670657	1.85656
		Simple mode		0.12205	0.419334	0.777605	1.12981	0.496662	2.5701
		Weighted mode		0.109013	0.417184	0.799738	1.11518	0.492299	2.52614
	RuminococcaceaeUCG005	MR Egger	11	0.356788	1.05408	0.742762	1.42873	0.18101	11.2772
		Inverse variance weighted		0.382506	0.250342	0.126529	1.46595	0.89748	2.39451
		Weighted median		0.323483	0.27476	0.239063	1.38193	0.806505	2.36792
		Simple mode		1.05913	0.62662	0.121864	2.88387	0.844475	9.8484
		Weighted mode		0.968336	0.611269	0.144244	2.63356	0.794732	8.727
	RuminococcaceaeUCG009	MR Egger	11	0.796731	0.836868	0.365943	2.21828	0.430189	11.4386
		Inverse variance weighted		-0.0520251	0.161737	0.747706	0.949305	0.691405	1.3034
		Weighted median		0.0709313	0.208631	0.733869	1.07351	0.713205	1.61583
		Simple mode		-0.00553775	0.314445	0.986295	0.994478	0.53695	1.84186
		Weighted mode		0.0263113	0.228043	0.910429	1.02666	0.656618	1.60524
	RuminococcaceaeUCG010	MR Egger	7	-7.6408	5.97173	0.256878	0.000480445	3.96645e-09	58.1949
		Inverse variance weighted		-0.311965	0.408404	0.444949	0.732007	0.328756	1.62988
		Weighted median		-0.488199	0.430045	0.25628	0.613731	0.26419	1.42574
		Simple mode		-0.654599	0.677861	0.371496	0.519651	0.137627	1.96209
		Weighted mode		-0.578617	0.621747	0.387957	0.560673	0.165756	1.8965
	RuminococcaceaeUCG011	MR Egger	7	-0.331573	0.748652	0.676348	0.717794	0.165476	3.11362
		Inverse variance weighted		0.0213822	0.150051	0.886686	1.02161	0.761307	1.37092
		Weighted median		0.138657	0.198412	0.484657	1.14873	0.778621	1.69477
		Simple mode		0.177729	0.265661	0.528378	1.1945	0.709662	2.01058
		Weighted mode		0.156994	0.226743	0.514584	1.16999	0.750195	1.82469
	RuminococcaceaeUCG013	MR Egger	9	0.32581	1.30877	0.810551	1.38515	0.106524	18.0113
		Inverse variance weighted		0.110853	0.262012	0.672234	1.11723	0.668519	1.86712
		Weighted median		0.1805	0.327118	0.581093	1.19782	0.630873	2.27425
		Simple mode		0.216907	0.505974	0.679457	1.24223	0.460795	3.34884
		Weighted mode		0.222766	0.428954	0.617593	1.24953	0.53903	2.89654
	RuminococcaceaeUCG014	MR Egger	12	-0.157412	0.759892	0.840049	0.854352	0.192665	3.78852
		Inverse variance weighted		-0.413162	0.21386	0.0533682	0.661555	0.435036	1.00602
		Weighted median		-0.132089	0.291879	0.650874	0.876263	0.494518	1.5527
		Simple mode		-0.0373581	0.40286	0.927784	0.963331	0.437376	2.12176
		Weighted mode		-0.0227502	0.347386	0.948959	0.977507	0.494787	1.93117
	Ruminococcus1	MR Egger	12	1.19872	0.70854	0.121556	3.31585	0.826941	13.2959
		Inverse variance weighted		-0.345749	0.223608	0.12205	0.70769	0.456566	1.09694
		Weighted median		-0.368751	0.321643	0.251604	0.691597	0.368184	1.2991
		Simple mode		-0.681624	0.512571	0.210496	0.505795	0.18521	1.38129
		Weighted mode		-0.503665	0.432262	0.26859	0.604312	0.259007	1.40997
	Ruminococcus2	MR Egger	11	-0.047424	0.339895	0.892107	0.953683	0.489869	1.85664
		Inverse variance weighted		0.179864	0.170775	0.292239	1.19705	0.856539	1.67294
		Weighted median		0.0619111	0.218095	0.776508	1.06387	0.693812	1.6313
		Simple mode		0.360054	0.409161	0.399524	1.43341	0.642812	3.19635
		Weighted mode		0.0766553	0.209066	0.721515	1.07967	0.716688	1.62649
	Sellimonas	MR Egger	4	1.54652	2.04375	0.528217	4.69513	0.0855013	257.823
		Inverse variance weighted		0.158278	0.180737	0.381175	1.17149	0.822039	1.6695
		Weighted median		0.163121	0.216501	0.451183	1.17718	0.770111	1.79942
		Simple mode		0.399376	0.337326	0.321697	1.49089	0.769678	2.88792
		Weighted mode		-0.0552072	0.301029	0.866183	0.946289	0.524545	1.70712
	Senegalimassilia	MR Egger	7	-0.452712	0.769357	0.581819	0.635901	0.140767	2.87263
		Inverse variance weighted		-0.110669	0.194493	0.569348	0.895235	0.611479	1.31067
		Weighted median		-0.0689759	0.24604	0.779213	0.933349	0.57625	1.51174
		Simple mode		-0.17126	0.353042	0.644809	0.842602	0.421801	1.68321
		Weighted mode		-0.0783659	0.349002	0.829786	0.924626	0.466541	1.83249
	Slackia	MR Egger	8	-0.434214	0.796714	0.605399	0.647774	0.135909	3.08745
		Inverse variance weighted		-0.148472	0.158456	0.348763	0.862024	0.631886	1.17598
		Weighted median		-0.179627	0.198482	0.365464	0.835582	0.566288	1.23294
		Simple mode		-0.209221	0.243601	0.41885	0.811216	0.503244	1.30766
		Weighted mode		-0.21513	0.235003	0.390408	0.806437	0.508782	1.27823
	Streptococcus	MR Egger	14	-1.05919	0.783966	0.201598	0.346737	0.074589	1.61185
		Inverse variance weighted		0.00987841	0.179905	0.956211	1.00993	0.709827	1.4369
		Weighted median		-0.0928993	0.236637	0.694629	0.911285	0.573092	1.44905
		Simple mode		0.0761784	0.320384	0.815764	1.07916	0.575927	2.02209
		Weighted mode		-0.140616	0.277277	0.620556	0.868823	0.504555	1.49608
	Subdoligranulum	MR Egger	11	-0.0576612	0.510038	0.91247	0.94397	0.34738	2.56514
		Inverse variance weighted		0.0254757	0.211164	0.903973	1.0258	0.678137	1.55171
		Weighted median		-0.0778584	0.26339	0.767535	0.925095	0.552057	1.5502
		Simple mode		0.0763393	0.493246	0.880083	1.07933	0.410482	2.83801
		Weighted mode		-0.0704287	0.292857	0.81481	0.931994	0.524963	1.65462
	Sutterella	MR Egger	8	0.108552	2.71807	0.969439	1.11466	0.00541342	229.517
		Inverse variance weighted		-0.437173	0.248472	0.0785022	0.64586	0.396857	1.0511
		Weighted median		-0.528381	0.324489	0.103451	0.589559	0.312117	1.11362
		Simple mode		-0.815192	0.52373	0.163541	0.442554	0.158547	1.23531
		Weighted mode		-0.76737	0.506761	0.173729	0.464232	0.171938	1.25343
	Terrisporobacter	MR Egger	5	-0.0904796	0.532751	0.875947	0.913493	0.321528	2.59533
		Inverse variance weighted		0.0982507	0.196987	0.617942	1.10324	0.749879	1.62311
		Weighted median		0.0834805	0.247018	0.735398	1.08706	0.669868	1.76409
		Simple mode		0.268312	0.315311	0.442742	1.30776	0.704901	2.42619
		Weighted mode		0.139841	0.276199	0.639274	1.15009	0.669309	1.97623
	Turicibacter	MR Egger	7	0.105851	1.23755	0.935157	1.11166	0.0982993	12.5716
		Inverse variance weighted		-0.0374663	0.217387	0.863164	0.963227	0.62905	1.47493
		Weighted median		0.113644	0.263956	0.666803	1.12035	0.667837	1.87949
		Simple mode		0.110388	0.389463	0.786368	1.11671	0.520503	2.39584
		Weighted mode		0.116516	0.342639	0.745405	1.12358	0.57404	2.19919
	Tyzzerella3	MR Egger	7	1.15589	0.719207	0.168926	3.17686	0.775885	13.0077
		Inverse variance weighted		-0.283342	0.156525	0.0702641	0.753262	0.554254	1.02372
		Weighted median		-0.165428	0.182365	0.36434	0.847531	0.592821	1.21168
		Simple mode		-0.0525131	0.265505	0.849743	0.948842	0.563886	1.5966
		Weighted mode		-0.0863851	0.238681	0.729812	0.917241	0.574532	1.46438
	unknowngenus.id.826	MR Egger	9	-0.135811	0.61398	0.831252	0.873008	0.262052	2.90836
		Inverse variance weighted		-0.0800657	0.183032	0.661791	0.923056	0.644805	1.32138
		Weighted median		-0.0926255	0.235338	0.693888	0.911535	0.574711	1.44576
		Simple mode		-0.0614217	0.290743	0.837968	0.940427	0.531912	1.66269
		Weighted mode		-0.0837558	0.242803	0.739023	0.919656	0.571409	1.48014
	unknowngenus.id.959	MR Egger	11	-0.824071	0.781491	0.319145	0.438642	0.0948182	2.02922
		Inverse variance weighted		-0.282711	0.121976	0.0204627	0.753737	0.59346	0.957301
		Weighted median		-0.239418	0.167384	0.152615	0.787086	0.566946	1.0927
		Simple mode		-0.227187	0.277338	0.431778	0.796772	0.462657	1.37217
		Weighted mode		-0.23265	0.259523	0.39108	0.792431	0.476487	1.31787
	unknowngenus.id.1868	MR Egger	6	-2.90562	1.41231	0.108779	0.054715	0.00343499	0.871541
		Inverse variance weighted		-0.731991	0.263241	0.00542445	0.480951	0.287095	0.805705
		Weighted median		-0.47109	0.351803	0.180547	0.624322	0.313291	1.24414
		Simple mode		-0.472167	0.47828	0.368868	0.623649	0.244242	1.59243
		Weighted mode		-0.326204	0.454	0.504608	0.721658	0.296401	1.75705
	unknowngenus.id.2001	MR Egger	8	-0.115779	0.409237	0.786749	0.890672	0.399364	1.9864
		Inverse variance weighted		0.0663352	0.150971	0.660379	1.06858	0.794877	1.43654
		Weighted median		-0.00475249	0.201075	0.981143	0.995259	0.671085	1.47603
		Simple mode		0.0476819	0.293124	0.875376	1.04884	0.590467	1.86303
		Weighted mode		-0.0536799	0.201522	0.797628	0.947735	0.638481	1.40678
	unknowngenus.id.2041	MR Egger	9	-1.28888	1.45902	0.406341	0.275578	0.015787	4.81051
		Inverse variance weighted		-0.185286	0.202951	0.361263	0.830866	0.558182	1.23676
		Weighted median		-0.0420278	0.283874	0.882303	0.958843	0.549678	1.67258
		Simple mode		0.0250899	0.485315	0.960037	1.02541	0.396085	2.65463
		Weighted mode		0.0822995	0.479234	0.867913	1.08578	0.424434	2.77763
	unknowngenus.id.2071	MR Egger	14	-0.380533	1.06543	0.727171	0.683497	0.0846892	5.51627
		Inverse variance weighted		0.0766723	0.195735	0.695269	1.07969	0.735674	1.58457
		Weighted median		0.251508	0.215846	0.243931	1.28596	0.842357	1.96318
		Simple mode		0.25076	0.327749	0.457877	1.285	0.675956	2.44281
		Weighted mode		0.25076	0.258688	0.350058	1.285	0.773935	2.13355
	unknowngenus.id.2755	MR Egger	10	0.45295	0.647529	0.504064	1.57295	0.442106	5.5963
		Inverse variance weighted		-0.0798984	0.150257	0.594903	0.92321	0.6877	1.23937
		Weighted median		-0.089297	0.195824	0.648384	0.914574	0.623061	1.34248
		Simple mode		-0.125787	0.30908	0.693536	0.881802	0.481146	1.61609
		Weighted mode		-0.0501337	0.286413	0.864923	0.951102	0.542534	1.66735
	unknowngenus.id.1000000073	MR Egger	12	0.526506	0.649639	0.43654	1.69301	0.473886	6.04843
		Inverse variance weighted		0.240051	0.155499	0.122649	1.27131	0.937324	1.72431
		Weighted median		0.349009	0.205797	0.0899068	1.41766	0.947098	2.12203
		Simple mode		0.427877	0.286621	0.163598	1.534	0.874677	2.69031
		Weighted mode		0.341591	0.227375	0.161166	1.40718	0.901167	2.19734
	unknowngenus.id.1000001215	MR Egger	8	0.497497	0.755042	0.534414	1.6446	0.374417	7.22379
		Inverse variance weighted		0.054741	0.169092	0.746139	1.05627	0.758298	1.47132
		Weighted median		0.118945	0.223949	0.595334	1.12631	0.726152	1.74697
		Simple mode		-0.0493416	0.315295	0.880062	0.951856	0.513082	1.76586
		Weighted mode		-0.0304491	0.298696	0.921663	0.97001	0.540158	1.74193
	unknowngenus.id.1000005472	MR Egger	12	-0.486213	0.664725	0.481293	0.614951	0.167115	2.2629
		Inverse variance weighted		0.0287647	0.173818	0.86856	1.02918	0.732042	1.44693
		Weighted median		-0.0959341	0.247189	0.697942	0.908524	0.559661	1.47485
		Simple mode		0.39099	0.371698	0.315405	1.47844	0.713524	3.06338
		Weighted mode		-0.0972948	0.304599	0.755393	0.907289	0.499419	1.64826
	unknowngenus.id.1000005479	MR Egger	8	-0.581941	0.894207	0.53929	0.558813	0.0968506	3.22426
		Inverse variance weighted		-0.00364283	0.257692	0.988721	0.996364	0.601265	1.65109
		Weighted median		-0.18903	0.263185	0.47261	0.827762	0.494171	1.38654
		Simple mode		-0.338725	0.416665	0.443017	0.712678	0.314935	1.61275
		Weighted mode		-0.243216	0.298679	0.442286	0.784102	0.436648	1.40803
	unknowngenus.id.1000006162	MR Egger	16	-0.180573	0.348453	0.612403	0.834792	0.421666	1.65268
		Inverse variance weighted		-0.129425	0.0949627	0.172912	0.8786	0.729386	1.05834
		Weighted median		-0.115753	0.127445	0.36374	0.890695	0.693818	1.14344
		Simple mode		-0.067906	0.179625	0.710695	0.934348	0.657066	1.32864
		Weighted mode		-0.143696	0.152035	0.35956	0.866151	0.642952	1.16683
	Veillonella	MR Egger	6	13.0004	5.42147	0.0745218	442599	10.7439	1.82331e+10
		Inverse variance weighted		-0.146822	0.350168	0.675004	0.863448	0.434677	1.71516
		Weighted median		-0.397694	0.380803	0.29632	0.671867	0.318521	1.41719
		Simple mode		-0.763032	0.580332	0.245644	0.466251	0.149497	1.45414
		Weighted mode		-0.571351	0.569982	0.362164	0.564762	0.184794	1.72601
	Victivallis	MR Egger	8	-0.964212	0.811802	0.279817	0.381284	0.0776656	1.87184
		Inverse variance weighted		-0.10845	0.127648	0.395543	0.897223	0.698626	1.15228
		Weighted median		-0.211656	0.170234	0.21375	0.809243	0.579659	1.12976
		Simple mode		-0.289091	0.259985	0.302883	0.748944	0.449931	1.24667
		Weighted mode		-0.233725	0.231505	0.34631	0.791579	0.502844	1.24611
order	Actinomycetales	MR Egger	4	-3.5286	1.64673	0.165385	0.0293458	0.00116364	0.740071
		Inverse variance weighted		0.155645	0.363165	0.668229	1.16841	0.573408	2.38083
		Weighted median		0.246072	0.343468	0.473724	1.27899	0.652382	2.50746
		Simple mode		0.645726	0.614777	0.370705	1.90737	0.571645	6.3642
		Weighted mode		0.499033	0.536544	0.420933	1.64713	0.575455	4.71458
	Bacillales	MR Egger	10	-0.629701	0.42414	0.175934	0.532751	0.232001	1.22337
		Inverse variance weighted		-0.122431	0.101394	0.227247	0.884767	0.725304	1.07929
		Weighted median		-0.0506811	0.138816	0.71504	0.950582	0.724148	1.24782
		Simple mode		-0.0307277	0.206961	0.885245	0.96974	0.646377	1.45487
		Weighted mode		-0.0255627	0.190755	0.896345	0.974761	0.670694	1.41668
	Bacteroidales	MR Egger	13	0.078418	0.346094	0.824906	1.08157	0.548852	2.13136
		Inverse variance weighted		0.0740035	0.158267	0.640079	1.07681	0.789624	1.46845
		Weighted median		0.27718	0.220721	0.209192	1.3194	0.856043	2.03357
		Simple mode		0.0896974	0.319564	0.783731	1.09384	0.584705	2.04632
		Weighted mode		0.140505	0.211222	0.518505	1.15085	0.760719	1.74107
	Bifidobacteriales	MR Egger	16	0.881175	0.667058	0.207691	2.41374	0.652948	8.92279
		Inverse variance weighted		0.265166	0.195111	0.174131	1.30365	0.889361	1.91092
		Weighted median		0.34337	0.260885	0.188116	1.40969	0.845383	2.35068
		Simple mode		0.392289	0.402117	0.344755	1.48037	0.6731	3.2558
		Weighted mode		0.378441	0.285926	0.205468	1.46001	0.833623	2.55706
	Burkholderiales	MR Egger	8	-0.422356	1.14125	0.724032	0.6555	0.0700044	6.13791
		Inverse variance weighted		0.0731799	0.255972	0.774962	1.07592	0.651469	1.77693
		Weighted median		-0.044556	0.325487	0.891117	0.956422	0.505347	1.81013
		Simple mode		0.585579	0.495882	0.276213	1.79603	0.679533	4.74697
		Weighted mode		-0.169372	0.4409	0.712269	0.844195	0.355747	2.00329
	Clostridiales	MR Egger	12	0.274953	0.800067	0.738216	1.31647	0.274397	6.31599
		Inverse variance weighted		0.0572548	0.204142	0.779121	1.05893	0.709735	1.57992
		Weighted median		0.161529	0.26669	0.544726	1.17531	0.696851	1.98227
		Simple mode		0.18764	0.336963	0.588776	1.2064	0.62325	2.33517
		Weighted mode		0.180492	0.327669	0.592757	1.19781	0.630187	2.27669
	Coriobacteriales	MR Egger	16	-0.322899	0.909667	0.727907	0.724047	0.121743	4.30617
		Inverse variance weighted		0.131445	0.221856	0.553529	1.14048	0.73831	1.7617
		Weighted median		0.159727	0.285581	0.575953	1.17319	0.670312	2.05334
		Simple mode		0.403526	0.495217	0.427908	1.49709	0.567168	3.95172
		Weighted mode		0.281572	0.39813	0.490262	1.32521	0.607282	2.89188
	Desulfovibrionales	MR Egger	12	-0.304413	0.466865	0.529079	0.737556	0.295387	1.84161
		Inverse variance weighted		0.0709835	0.1918	0.711315	1.07356	0.737164	1.56348
		Weighted median		0.0868816	0.263785	0.741879	1.09077	0.65042	1.82924
		Simple mode		0.162375	0.374847	0.673259	1.1763	0.564212	2.45242
		Weighted mode		-0.156598	0.304627	0.617377	0.855048	0.470638	1.55344
	Enterobacteriales	MR Egger	6	-0.760032	1.26613	0.580673	0.467652	0.0390993	5.5934
		Inverse variance weighted		-0.132149	0.303335	0.663088	0.87621	0.483508	1.58786
		Weighted median		-0.395053	0.365779	0.280127	0.673644	0.328907	1.37971
		Simple mode		-0.384512	0.493706	0.471315	0.680783	0.258677	1.79168
		Weighted mode		-0.456343	0.433936	0.341112	0.633596	0.270669	1.48315
	Erysipelotrichales	MR Egger	11	-1.43834	1.24337	0.277131	0.23732	0.0207471	2.71465
		Inverse variance weighted		-0.404644	0.23955	0.0911838	0.667214	0.417211	1.06702
		Weighted median		-0.367013	0.31985	0.251194	0.692801	0.370123	1.29679
		Simple mode		-0.167472	0.451739	0.718574	0.845801	0.348931	2.0502
		Weighted mode		-0.276818	0.425856	0.530323	0.758193	0.329067	1.74693
	Gastranaerophilales	MR Egger	8	0.497497	0.755042	0.534414	1.6446	0.374417	7.22379
		Inverse variance weighted		0.054741	0.169092	0.746139	1.05627	0.758298	1.47132
		Weighted median		0.118945	0.217637	0.584703	1.12631	0.735192	1.72549
		Simple mode		-0.0493416	0.30941	0.877802	0.951856	0.519034	1.74561
		Weighted mode		-0.0304491	0.288941	0.919029	0.97001	0.550586	1.70894
	Lactobacillales	MR Egger	12	-0.0153609	0.840407	0.985777	0.984756	0.189653	5.11326
		Inverse variance weighted		-0.0354307	0.223567	0.874079	0.96519	0.622743	1.49595
		Weighted median		0.0520901	0.318434	0.87006	1.05347	0.564372	1.96643
		Simple mode		0.333487	0.508496	0.525413	1.39583	0.515218	3.78157
		Weighted mode		0.096603	0.410671	0.81835	1.10142	0.492475	2.46334
	Methanobacteriales	MR Egger	7	0.421829	0.551428	0.478816	1.52475	0.517384	4.49348
		Inverse variance weighted		0.0264684	0.144228	0.854392	1.02682	0.773973	1.36227
		Weighted median		0.122676	0.18271	0.501951	1.13052	0.790226	1.61735
		Simple mode		0.118743	0.293761	0.700068	1.12608	0.633163	2.00273
		Weighted mode		0.205189	0.225896	0.398715	1.22776	0.788544	1.91161
	MollicutesRF9	MR Egger	12	-0.486213	0.664725	0.481293	0.614951	0.167115	2.2629
		Inverse variance weighted		0.0287647	0.173818	0.86856	1.02918	0.732042	1.44693
		Weighted median		-0.0959341	0.238815	0.687899	0.908524	0.568922	1.45084
		Simple mode		0.39099	0.385674	0.332467	1.47844	0.694244	3.14845
		Weighted mode		-0.0972948	0.305867	0.756371	0.907289	0.498179	1.65236
	NB1n	MR Egger	16	-0.180573	0.348453	0.612403	0.834792	0.421666	1.65268
		Inverse variance weighted		-0.129425	0.0949627	0.172912	0.8786	0.729386	1.05834
		Weighted median		-0.115753	0.127075	0.362347	0.890695	0.694321	1.14261
		Simple mode		-0.067906	0.178412	0.708827	0.934348	0.658629	1.32549
		Weighted mode		-0.143696	0.154741	0.367788	0.866151	0.639552	1.17304
	Pasteurellales	MR Egger	12	-0.0287864	0.458308	0.951155	0.971624	0.395711	2.38571
		Inverse variance weighted		-0.236041	0.168717	0.161802	0.789748	0.56738	1.09927
		Weighted median		-0.159463	0.205141	0.436961	0.852601	0.570331	1.27457
		Simple mode		-0.179171	0.279438	0.534535	0.835963	0.48342	1.4456
		Weighted mode		-0.0751544	0.264332	0.781448	0.9276	0.552531	1.55727
	Rhodospirillales	MR Egger	8	-0.0103791	1.49985	0.994703	0.989675	0.0523352	18.7151
		Inverse variance weighted		-0.250252	0.176576	0.15641	0.778605	0.550824	1.10058
		Weighted median		-0.150729	0.22823	0.508981	0.860081	0.549877	1.34528
		Simple mode		-0.166113	0.307142	0.605395	0.84695	0.463888	1.54633
		Weighted mode		-0.166113	0.284585	0.577735	0.84695	0.484858	1.47945
	Selenomonadales	MR Egger	8	4.59323	1.56047	0.0258299	98.8134	4.64002	2104.32
		Inverse variance weighted		0.391135	0.341568	0.252162	1.47866	0.75704	2.88813
		Weighted median		0.405859	0.405422	0.316788	1.50059	0.677892	3.32173
		Simple mode		0.458448	0.658146	0.508532	1.58162	0.435388	5.74549
		Weighted mode		0.602747	0.641544	0.37874	1.82713	0.519609	6.42484
	Verrucomicrobiales	MR Egger	10	-3.1828	2.85432	0.297189	0.0414692	0.000154198	11.1526
		Inverse variance weighted		-0.219672	0.208227	0.291441	0.802782	0.533767	1.20738
		Weighted median		-0.282895	0.278923	0.310467	0.753599	0.436231	1.30186
		Simple mode		-0.158021	0.455766	0.736773	0.853831	0.349475	2.08607
		Weighted mode		-0.497855	0.437779	0.284812	0.607833	0.257715	1.4336
	Victivallales	MR Egger	8	-0.937935	0.564569	0.147712	0.391436	0.129446	1.18367
		Inverse variance weighted		-0.162762	0.161829	0.314528	0.849793	0.618816	1.16698
		Weighted median		-0.237741	0.222999	0.286375	0.788407	0.509248	1.22059
		Simple mode		-0.456481	0.307123	0.180786	0.633509	0.346996	1.15659
		Weighted mode		-0.329642	0.24274	0.216607	0.719181	0.446904	1.15735
phylum	Actinobacteria	MR Egger	12	-0.404856	1.24643	0.752017	0.667073	0.0579678	7.67643
		Inverse variance weighted		0.0593856	0.227073	0.793686	1.06118	0.67999	1.65607
		Weighted median		0.209596	0.289436	0.468972	1.23318	0.699284	2.1747
		Simple mode		0.185686	0.422497	0.668811	1.20404	0.526024	2.756
		Weighted mode		0.195265	0.348173	0.586158	1.21563	0.614372	2.40532
	Bacteroidetes	MR Egger	11	0.154139	0.364683	0.682458	1.16665	0.570844	2.38433
		Inverse variance weighted		-0.0353514	0.172033	0.837187	0.965266	0.688985	1.35233
		Weighted median		-0.111871	0.233928	0.632488	0.89416	0.565317	1.41429
		Simple mode		-0.101958	0.346272	0.77444	0.903068	0.458107	1.78022
		Weighted mode		-0.0636377	0.252067	0.805797	0.938345	0.57253	1.53789
	Cyanobacteria	MR Egger	6	-0.0259306	1.10206	0.982355	0.974403	0.112368	8.44956
		Inverse variance weighted		0.159516	0.21659	0.461433	1.17294	0.767205	1.79326
		Weighted median		0.21496	0.266208	0.419384	1.23981	0.735792	2.08909
		Simple mode		0.250861	0.391169	0.549558	1.28513	0.597005	2.76642
		Weighted mode		0.203707	0.356007	0.591953	1.22594	0.61014	2.46325
	Euryarchaeota	MR Egger	9	0.728502	0.564147	0.237592	2.07197	0.685761	6.26031
		Inverse variance weighted		-0.0190794	0.130761	0.883992	0.981101	0.75929	1.26771
		Weighted median		-0.0111567	0.175851	0.949413	0.988905	0.700596	1.39586
		Simple mode		-0.184886	0.288754	0.539886	0.831199	0.471968	1.46385
		Weighted mode		-0.107195	0.240796	0.667996	0.89835	0.560371	1.44018
	Firmicutes	MR Egger	14	0.778524	0.583628	0.206989	2.17825	0.693928	6.83759
		Inverse variance weighted		0.051447	0.200343	0.797338	1.05279	0.710899	1.55912
		Weighted median		0.00668345	0.266689	0.980006	1.00671	0.596888	1.6979
		Simple mode		-0.253825	0.455123	0.586521	0.775828	0.317949	1.8931
		Weighted mode		-0.0201367	0.331055	0.952423	0.980065	0.512218	1.87523
	Lentisphaerae	MR Egger	9	-0.984872	0.54995	0.116434	0.373487	0.127101	1.09749
		Inverse variance weighted		-0.209826	0.136307	0.123716	0.810726	0.620651	1.05901
		Weighted median		-0.304481	0.178541	0.0881221	0.737506	0.519743	1.04651
		Simple mode		-0.458755	0.264961	0.121623	0.63207	0.376033	1.06244
		Weighted mode		-0.351223	0.220674	0.150141	0.703827	0.456693	1.08469
	Proteobacteria	MR Egger	10	-0.932157	1.57529	0.570366	0.393703	0.017958	8.6314
		Inverse variance weighted		-0.113878	0.326342	0.727125	0.892367	0.470712	1.69173
		Weighted median		-0.438796	0.364107	0.228154	0.644812	0.315863	1.31634
		Simple mode		-0.585025	0.62355	0.372627	0.557092	0.164116	1.89105
		Weighted mode		-0.486946	0.508031	0.362851	0.6145	0.227027	1.66329
	Tenericutes	MR Egger	10	1.83586	0.911057	0.0786559	6.2705	1.05146	37.3947
		Inverse variance weighted		0.00343994	0.206063	0.986681	1.00345	0.670023	1.50279
		Weighted median		0.120711	0.251815	0.631679	1.1283	0.688771	1.84831
		Simple mode		-0.0829135	0.38064	0.832423	0.920431	0.4365	1.94088
		Weighted mode		0.0552463	0.285835	0.851031	1.0568	0.603511	1.85055
	Verrucomicrobia	MR Egger	8	0.605478	0.465637	0.241202	1.83213	0.735525	4.56367
		Inverse variance weighted		0.0802639	0.197507	0.68446	1.08357	0.735761	1.5958
		Weighted median		0.291543	0.240151	0.224748	1.33849	0.835978	2.14307
		Simple mode		0.289884	0.479338	0.56442	1.33627	0.522245	3.41913
		Weighted mode		0.289884	0.225458	0.239424	1.33627	0.858977	2.07878
